# Supplementary material for: Patient activation among patients with type 2 diabetes and its association with perception of care, perceived autonomy support, sociodemographic and clinical characteristics
Source: PLoS One. 2026 May 11;21(5):e0348840. doi: 10.1371/journal.pone.0348840 (PMC13160315; doi:10.1371/journal.pone.0348840)
Supplement: S1 File — (XLSX) [file pone.0348840.s001.xlsx]

## Sheet: anonymous data
AgeGr	genderGP	Ethnicity	EthnicityGrLog	Marital	MaritalstatusLog	EducationGroup	Working	Incomemal	Year_of_Diabetes	TreatmentType	HbA1c	Comorbidty	No_of_Visit	S1	S2	S3	S4	S5	S6	S7	S8	S9	S10	S11	totalscorePACIC	meanpatientPACIC	T1	T2	T3	T4	T5	T6	totalscoreHCCQ	meanpatientHCCQ	V1	V2	V3	V4	V5	V6	V7	V8	V9	V10	V11	V12	V13	totalscorePAM	PAMGrLevel
4	1	1	2	2	2	3	1	1	18	2	7.6	0	3	70	50	80	0	0	60	40	80	30	0	10	420	38.1818	6	7	5	6	7	7	38	6.33333	3	4	3	2	3	4	4	4	4	3	3	3	3	65.5	2
4	1	1	2	2	2	3	1	1	11	2	6.2	0	4	80	80	50	0	0	80	30	30	0	0	0	350	31.8182	6	5	5	6	5	6	33	5.5	4	4	3	4	4	4	4	4	2	3	4	4	3	75	2
4	1	1	2	2	2	2	1	1	3	2	6.7	0	3	80	70	50	40	30	70	80	50	70	60	80	680	61.8182	5	6	7	7	6	5	36	6	4	3	4	4	3	4	3	4	3	4	4	4	3	75	2
4	1	1	2	2	2	2	1	1	8	2	6.9	0	3	90	90	80	70	70	80	80	70	70	60	60	820	74.5455	6	6	7	7	6	5	37	6.16667	3	2	3	3	3	3	3	3	3	3	3	3	4	55.6	2
4	1	1	2	3	1	2	1	1	17	3	7.5	0	4	80	80	90	90	80	90	100	90	100	90	90	980	89.0909	6	7	7	7	7	7	41	6.83333	3	3	3	4	4	3	4	4	2	4	3	4	3	67.8	2
4	2	1	2	2	2	3	1	1	20	2	7.7	0	4	80	90	80	60	60	70	80	80	70	70	80	820	74.5455	6	6	6	6	6	5	35	5.83333	3	4	3	4	3	3	4	4	3	3	4	3	4	70.2	2
4	1	1	2	2	2	2	1	1	12	3	8.8	0	4	60	30	40	30	20	40	30	40	70	40	70	470	42.7273	5	4	4	3	5	4	25	4.16667	3	3	2	4	3	4	2	3	2	3	2	2	2	47	1
4	2	3	1	2	2	1	1	1	16	3	9.2	0	4	80	70	70	60	70	80	80	70	80	40	50	750	68.1818	4	5	5	5	6	6	31	5.16667	3	2	3	3	3	3	2	3	3	3	3	3	2	48.9	1
4	2	1	2	3	1	1	1	1	3	2	9.5	0	3	50	80	80	40	80	50	60	30	40	70	40	620	56.3636	6	5	6	6	5	6	34	5.66667	3	4	4	3	4	3	4	4	1	1	2	1	4	53.2	1
4	1	1	2	2	2	1	1	1	6	2	5.9	0	3	50	50	70	70	10	60	20	50	20	40	40	480	43.6364	4	5	5	2	4	5	25	4.16667	3	2	3	4	3	4	4	3	4	3	2	4	3	63.1	2
4	1	1	2	2	2	1	1	1	14	2	6.2	0	3	0	90	10	0	0	0	0	10	10	0	0	120	10.9091	7	6	7	6	7	6	39	6.5	4	3	3	3	3	3	3	3	3	3	4	3	4	63.1	2
4	2	1	2	2	2	2	1	1	17	2	6.8	0	2	90	90	80	80	80	90	80	50	80	80	70	870	79.0909	7	6	5	1	5	5	29	4.83333	3	4	4	4	3	4	4	3	3	4	3	4	4	75	2
4	1	1	2	2	2	3	1	1	10	2	7.8	0	3	70	70	40	30	30	30	30	30	30	20	20	400	36.3636	3	3	4	3	2	2	17	2.83333	3	3	4	3	4	2	3	4	3	2	3	3	2	55.6	2
4	2	1	2	2	2	1	1	1	3	1	11	0	1	90	90	80	80	90	0	0	80	0	80	0	590	53.6364	7	6	5	5	6	6	35	5.83333	2	2	3	2	3	3	3	1	1	3	2	1	1	35.5	1
4	1	1	2	2	2	1	1	1	28	3	13.8	0	6	60	70	60	70	60	70	90	80	70	60	50	740	67.2727	5	6	6	5	6	5	33	5.5	2	2	2	1	2	1	1	1	2	1	2	1	2	24.4	1
4	1	1	2	3	1	2	1	1	4	2	6.6	0	3	90	80	70	30	80	90	70	90	80	90	70	840	76.3636	7	6	7	6	7	6	39	6.5	4	4	3	3	4	3	4	4	3	4	4	2	3	70.2	2
4	2	1	2	2	2	2	1	1	10	2	6.7	0	3	80	90	80	70	70	80	60	70	60	80	70	810	73.6364	6	6	5	6	6	5	34	5.66667	4	4	4	4	3	3	4	3	3	4	4	3	3	72.5	2
4	2	1	2	2	2	2	2	1	4	3	7	0	4	60	60	60	60	50	60	60	60	60	0	60	590	53.6364	5	5	5	5	6	6	32	5.33333	3	3	4	3	3	4	3	3	2	4	3	3	4	63.1	2
4	2	1	2	1	1	2	1	1	3	2	7.8	0	2	60	60	50	70	50	60	60	60	70	50	80	670	60.9091	4	5	6	6	6	6	33	5.5	4	3	3	3	3	2	3	4	3	4	4	3	4	65.5	2
4	1	1	2	2	2	1	1	1	12	2	8.8	0	3	100	90	100	100	10	50	80	90	70	0	60	750	68.1818	5	6	6	5	7	7	36	6	3	2	3	3	4	3	2	3	3	3	2	3	2	48.9	1
4	1	1	2	2	2	2	1	1	14	2	9.8	0	3	80	90	60	50	40	40	50	30	20	40	60	560	50.9091	5	6	5	6	5	6	33	5.5	2	3	3	2	2	2	3	2	3	3	3	2	3	43.7	1
4	2	1	2	2	2	3	1	1	9	2	9.8	0	4	20	50	20	20	10	10	10	10	10	0	0	160	14.5455	2	3	3	3	3	3	17	2.83333	3	3	3	3	2	3	3	2	2	3	2	2	3	45.3	1
4	1	1	2	2	2	1	1	1	25	3	10.7	0	4	70	80	70	80	60	70	70	70	40	70	60	740	67.2727	5	6	7	6	5	6	35	5.83333	3	3	2	1	3	2	3	1	3	3	3	3	3	43.7	1
4	1	1	2	2	2	3	1	1	20	2	11.6	0	3	80	70	90	70	20	80	50	50	80	0	10	600	54.5455	5	6	6	6	7	7	37	6.16667	2	2	2	1	1	1	2	1	2	2	2	2	2	29	1
4	1	1	2	2	2	2	1	1	26	3	6	0	4	10	70	0	80	20	40	30	90	40	0	60	440	40	6	5	1	2	3	2	19	3.16667	3	4	4	4	3	4	3	3	4	4	3	3	4	72.5	2
4	2	1	2	2	2	3	1	1	3	2	6.2	0	3	70	70	70	60	60	60	60	60	60	70	70	710	64.5455	4	4	4	5	5	5	27	4.5	3	4	3	3	4	3	4	3	3	4	3	4	4	70.2	2
4	2	1	2	2	2	2	1	1	6	2	6.3	0	4	70	80	70	70	70	70	60	60	70	80	60	760	69.0909	5	6	6	6	5	5	33	5.5	3	4	3	4	4	4	3	3	4	4	4	4	4	77.7	2
4	1	1	2	2	2	1	1	1	3	2	6.4	0	4	60	60	80	80	70	80	90	60	80	70	10	740	67.2727	6	5	6	5	5	6	33	5.5	3	4	3	3	3	4	3	3	3	3	4	3	3	63.1	2
4	1	1	2	2	2	3	1	1	5	2	6.5	0	4	50	90	90	0	0	90	90	50	90	0	0	550	50	6	6	6	7	6	7	38	6.33333	4	4	3	4	4	3	4	3	3	4	4	3	3	72.5	2
4	1	1	2	3	1	2	1	1	21	3	7.1	0	4	60	90	70	80	80	80	80	60	90	40	40	770	70	3	3	4	4	5	5	24	4	4	4	3	3	4	3	3	4	3	3	3	3	4	67.8	2
4	2	1	2	2	2	2	1	1	20	3	7.6	0	5	60	70	70	70	50	70	70	70	70	40	50	690	62.7273	6	6	6	6	7	7	38	6.33333	4	4	4	4	3	3	3	3	4	4	3	3	3	70.2	2
4	2	1	2	2	2	3	1	1	6	2	7.9	0	3	90	100	90	100	40	90	80	90	100	40	40	860	78.1818	7	7	6	7	6	7	40	6.66667	3	3	4	4	4	3	3	4	3	3	4	3	4	70.2	2
4	2	1	2	2	2	3	1	1	20	1	9.1	0	4	100	90	80	90	70	70	80	70	80	80	80	890	80.9091	7	7	6	6	6	7	39	6.5	3	4	2	3	3	3	2	4	2	3	3	2	3	51	1
4	1	1	2	2	2	3	1	1	10	2	10.2	0	1	70	80	80	80	80	70	80	80	80	0	80	780	70.9091	5	5	5	6	4	6	31	5.16667	1	2	2	2	1	2	2	1	1	2	1	2	1	26.1	1
4	1	1	2	3	1	2	1	1	8	3	6.6	0	4	80	100	100	100	0	90	90	90	100	0	80	830	75.4545	6	6	7	6	6	6	37	6.16667	3	3	3	4	4	4	3	3	3	3	3	3	3	63.1	2
4	2	1	2	2	2	2	1	1	7	2	6.7	0	3	80	80	70	70	0	80	70	70	0	10	0	530	48.1818	6	5	6	6	5	5	33	5.5	3	3	4	3	3	3	3	4	1	3	3	3	3	55.6	2
4	2	1	2	2	2	3	1	1	15	2	6.7	0	12	70	70	80	80	60	70	70	70	80	80	70	800	72.7273	5	6	6	5	5	5	32	5.33333	3	3	3	4	4	4	4	4	4	4	4	4	4	80.9	2
4	1	1	2	2	2	2	1	1	8	2	6.8	0	2	70	80	0	10	10	10	80	90	0	10	60	420	38.1818	5	6	5	6	6	6	34	5.66667	4	4	4	4	3	3	3	4	3	4	4	4	3	75	2
4	1	1	2	2	2	2	1	1	4	2	6.9	0	2	50	60	80	40	90	100	90	80	90	80	100	860	78.1818	6	7	6	7	7	6	39	6.5	3	4	4	3	4	3	4	3	4	3	4	3	4	72.5	2
4	2	1	2	2	2	2	1	1	5	2	6.9	0	4	60	60	30	30	40	50	60	40	30	60	40	500	45.4545	5	6	5	5	5	5	31	5.16667	3	4	3	2	4	2	4	3	3	4	4	4	4	67.8	2
4	1	1	2	2	2	2	1	1	5	2	7	0	4	50	60	60	30	50	70	60	30	70	0	30	510	46.3636	4	5	4	6	5	6	30	5	4	3	3	3	3	3	2	3	3	3	3	3	3	55.6	2
4	2	1	2	2	2	3	2	1	11	2	7	0	4	90	90	80	70	80	90	80	90	80	0	70	820	74.5455	7	7	6	6	6	7	39	6.5	3	3	3	3	3	4	3	2	3	2	3	4	3	55.6	2
4	2	1	2	2	2	3	1	1	5	2	7.1	0	4	90	90	80	50	10	50	50	50	40	10	10	530	48.1818	5	5	3	3	4	4	24	4	4	4	3	3	2	4	3	3	4	3	4	2	3	63.1	2
4	2	1	2	2	2	3	1	1	20	2	7.1	0	2	80	90	60	90	80	70	90	80	60	70	60	830	75.4545	7	6	5	7	7	6	38	6.33333	3	4	3	3	4	3	4	4	3	3	2	3	3	63.1	2
4	2	1	2	2	2	2	1	1	3	2	7.3	0	3	50	60	70	70	40	60	50	60	60	40	40	600	54.5455	5	5	6	6	5	4	31	5.16667	3	4	4	3	3	3	4	3	4	4	4	3	4	72.5	2
4	1	1	2	2	2	1	1	1	11	3	7.6	0	3	40	90	60	80	90	80	90	90	90	90	90	890	80.9091	7	7	6	7	7	7	41	6.83333	4	4	4	4	4	4	3	3	3	3	3	3	3	70.2	2
4	1	1	2	3	1	2	1	1	12	3	7.6	1	3	70	100	80	70	70	70	80	80	80	70	70	840	76.3636	6	6	6	6	7	6	37	6.16667	4	4	3	4	3	3	4	4	3	3	3	3	3	67.8	2
4	2	1	2	2	2	2	1	1	3	2	9.2	0	3	60	70	60	70	80	80	70	80	80	20	60	730	66.3636	6	5	6	6	7	6	36	6	4	3	3	2	3	2	2	3	2	3	2	4	3	48.9	1
4	1	1	2	2	2	2	1	1	8	2	10.2	0	4	80	70	80	70	80	70	80	70	80	70	80	830	75.4545	5	6	5	6	5	6	33	5.5	1	2	1	2	1	1	2	1	2	1	2	1	2	24.4	1
4	2	1	2	2	2	3	2	1	20	3	10.8	0	4	50	80	80	50	0	70	80	80	0	0	80	570	51.8182	6	6	5	5	5	5	32	5.33333	3	3	3	2	2	3	3	3	3	3	3	3	2	48.9	1
4	2	1	2	2	2	3	2	2	12	2	6.1	0	3	70	80	50	50	40	40	40	40	80	40	0	530	48.1818	6	7	7	7	7	7	41	6.83333	3	4	4	3	4	4	4	4	3	4	4	3	4	60.6	2
4	1	1	2	3	1	2	1	1	4	2	6.4	0	4	90	90	80	80	80	80	90	70	70	70	70	870	79.0909	5	5	4	7	7	6	34	5.66667	4	4	3	3	4	3	4	4	3	3	4	3	3	70.2	2
4	2	1	2	2	2	3	1	1	3	3	6.4	0	3	60	70	70	70	70	70	70	70	70	70	70	760	69.0909	5	6	5	6	5	6	33	5.5	3	4	3	4	4	3	4	4	4	3	3	4	3	72.5	2
4	2	1	2	2	2	1	2	1	9	3	6.6	0	2	80	70	50	80	90	60	90	60	80	90	90	840	76.3636	1	4	6	6	6	5	28	4.66667	3	4	3	4	4	4	4	4	4	4	4	4	4	75	2
4	1	1	2	2	2	2	1	1	10	2	6.8	0	3	60	60	60	80	80	80	80	80	70	0	70	720	65.4545	4	5	5	6	5	4	29	4.83333	4	3	3	4	4	3	4	4	3	4	4	4	3	75	2
4	1	1	2	2	2	1	1	1	19	2	6.8	0	3	80	60	90	20	30	10	50	70	40	100	80	630	57.2727	7	4	6	7	3	5	32	5.33333	3	3	3	3	3	4	4	3	4	3	3	4	3	65.5	2
4	1	1	2	2	2	2	1	1	5	2	7	0	3	90	60	50	50	50	80	50	50	50	40	30	600	54.5455	7	5	4	7	4	7	34	5.66667	2	3	4	2	2	3	4	3	4	3	3	3	4	58.1	2
4	1	1	2	2	2	2	1	1	4	2	7.2	0	5	90	80	70	80	30	60	80	80	80	90	80	820	74.5455	5	5	6	5	5	6	32	5.33333	2	3	4	3	4	4	4	3	4	3	3	4	3	67.8	2
4	1	1	2	2	2	1	2	1	3	2	7.2	0	5	50	40	50	80	80	60	80	70	50	60	60	680	61.8182	3	4	5	4	6	4	26	4.33333	3	4	4	1	3	4	3	3	4	3	2	3	3	58.1	2
4	1	1	2	2	2	3	1	1	5	2	7.2	0	2	0	80	50	0	0	10	20	10	0	0	0	170	15.4545	6	5	6	5	6	5	33	5.5	4	3	4	4	4	3	3	4	3	4	4	4	3	75	2
4	2	1	2	2	2	3	1	1	20	2	7.2	0	3	80	80	80	70	90	80	70	80	70	80	90	870	79.0909	5	4	5	4	5	4	27	4.5	3	4	3	4	3	4	3	4	3	4	3	4	3	70.2	2
4	2	1	2	2	2	3	2	1	10	2	7.8	0	4	40	70	40	40	40	50	50	60	60	40	40	530	48.1818	3	5	4	4	6	6	28	4.66667	4	4	4	2	3	3	4	4	2	3	3	3	3	63.1	2
4	1	1	2	2	2	2	2	1	20	2	8.2	0	3	40	70	50	20	0	20	0	0	10	0	20	230	20.9091	4	4	3	3	2	4	20	3.33333	3	3	4	2	3	4	4	3	3	2	4	3	3	60.6	2
4	2	1	2	2	2	2	1	1	19	3	8.8	0	4	70	80	70	70	60	70	60	50	80	60	80	750	68.1818	6	7	6	6	7	6	38	6.33333	3	3	3	2	3	3	3	2	2	3	2	3	2	45.3	1
4	1	1	2	2	2	2	1	1	7	2	9.2	0	3	70	90	90	0	60	90	80	90	0	0	70	640	58.1818	6	5	6	6	6	5	34	5.66667	3	3	3	3	4	3	4	4	1	2	2	1	2	47	1
4	1	1	2	2	2	1	1	1	3	2	11	0	4	60	60	70	70	60	70	70	60	70	60	70	720	65.4545	6	5	6	6	5	6	34	5.66667	2	3	2	3	2	3	2	3	2	3	2	3	2	42.2	1
4	1	1	2	3	1	2	1	1	5	1	6	1	4	70	80	70	80	80	70	80	80	90	30	60	790	71.8182	5	5	5	6	6	6	33	5.5	4	3	4	4	3	4	3	4	3	4	4	3	2	70.2	2
4	1	1	2	2	2	2	1	1	9	2	6.2	0	4	80	80	60	80	80	60	70	80	90	90	80	850	77.2727	7	7	6	6	7	7	40	6.66667	3	4	4	3	3	3	4	3	4	3	3	4	2	65.5	2
4	2	1	2	2	2	2	1	1	7	2	6.2	0	3	70	100	90	90	50	80	80	70	100	0	100	830	75.4545	7	6	7	7	7	7	41	6.83333	4	4	4	3	4	3	4	4	3	4	3	3	4	75	2
4	2	1	2	2	2	2	1	1	3	2	6.3	0	3	90	80	80	70	70	90	70	70	70	80	50	820	74.5455	6	6	6	5	5	6	34	5.66667	4	3	3	3	4	4	3	3	3	4	4	3	3	67.8	2
4	1	1	2	2	2	2	1	1	6	2	6.4	0	2	70	80	80	70	80	80	80	80	70	80	70	840	76.3636	5	5	6	6	6	6	34	5.66667	3	4	3	3	3	4	3	3	4	3	3	3	3	64.1	2
4	1	1	2	2	2	2	1	1	4	2	6.6	0	2	70	80	80	80	70	70	0	80	90	60	60	740	67.2727	7	7	7	6	5	6	38	6.33333	3	3	3	4	3	4	3	3	3	4	4	3	3	65.5	2
4	2	1	2	2	2	3	1	1	3	1	6.7	0	2	100	90	80	90	0	0	0	90	80	0	90	620	56.3636	6	6	7	6	6	7	38	6.33333	4	4	4	3	4	3	4	4	3	4	4	4	4	80.9	2
4	2	1	2	2	2	2	1	1	3	2	6.8	0	4	90	100	90	90	90	90	80	80	90	90	90	980	89.0909	6	7	7	6	7	7	40	6.66667	3	4	4	3	4	3	3	3	3	3	3	3	3	63.1	2
4	1	1	2	2	2	3	1	1	17	3	6.8	0	3	80	90	70	70	60	80	90	80	0	30	80	730	66.3636	5	6	5	4	6	5	31	5.16667	4	3	3	4	4	4	3	3	4	3	3	3	3	67.8	2
4	1	1	2	3	1	2	1	1	14	2	6.8	0	3	60	50	0	70	60	50	60	80	80	80	80	670	60.9091	3	3	3	4	3	3	19	3.16667	4	4	4	4	4	3	3	3	3	3	3	3	3	67.8	2
4	1	1	2	2	2	3	1	1	3	2	6.9	0	2	70	80	70	50	80	70	80	80	90	80	70	820	74.5455	6	6	5	6	6	7	36	6	3	2	3	3	2	3	4	3	3	3	3	4	3	55.6	2
4	1	3	1	2	2	2	1	1	3	2	6.9	0	2	90	80	90	0	80	80	50	90	90	80	70	800	72.7273	6	6	5	6	7	7	37	6.16667	3	4	3	3	4	3	4	4	3	4	3	4	3	70.2	2
4	2	1	2	3	1	2	1	1	3	3	7	0	3	70	60	80	70	60	70	80	60	80	60	70	760	69.0909	4	5	6	5	6	4	30	5	4	4	4	3	4	3	4	4	3	4	3	4	3	75	2
4	2	1	2	2	2	2	2	1	4	3	7.3	0	4	40	80	60	70	50	60	30	80	70	60	80	680	61.8182	6	5	6	5	6	5	33	5.5	3	4	3	3	4	4	3	3	3	3	4	4	4	70.2	2
4	2	1	2	2	2	2	1	1	8	2	9	0	4	70	10	30	70	80	0	80	40	90	40	70	580	52.7273	5	6	5	6	6	7	35	5.83333	3	3	3	1	2	3	3	2	1	2	3	1	3	39.4	1
4	1	1	2	2	2	2	1	1	9	2	10.1	0	3	70	80	70	40	10	40	30	50	30	20	10	450	40.9091	3	2	1	3	1	4	14	2.33333	4	3	4	1	2	2	3	4	1	2	3	1	4	45.3	1
4	1	1	2	2	2	2	1	1	3	2	10.2	0	3	60	70	40	30	10	10	20	10	20	10	20	300	27.2727	6	5	4	5	4	5	29	4.83333	3	3	3	2	3	3	3	2	2	3	3	3	3	48.9	1
4	1	1	2	2	2	1	1	1	18	3	10.3	0	4	60	30	70	80	50	30	40	90	70	50	70	640	58.1818	5	6	3	5	3	6	28	4.66667	3	2	1	3	2	4	2	2	1	3	2	2	3	39.4	1
4	1	1	2	2	2	2	1	1	16	2	10.5	0	2	60	70	60	70	80	70	80	90	80	70	80	810	73.6364	5	6	7	6	7	6	37	6.16667	1	2	1	2	1	2	1	2	1	2	1	2	1	24.4	1
4	1	1	2	2	2	1	1	1	10	2	10.7	0	4	60	70	0	70	0	0	70	80	70	70	70	560	50.9091	6	5	6	5	5	6	33	5.5	2	3	3	2	3	4	2	2	3	3	3	2	1	43.7	1
4	1	1	2	2	2	3	1	1	7	2	10.8	0	2	60	60	70	60	50	80	70	50	60	80	50	690	62.7273	7	6	6	5	4	5	33	5.5	4	3	2	4	3	2	1	3	1	2	3	4	2	45.3	1
4	2	1	2	2	2	2	1	1	18	3	11.8	0	3	80	90	40	0	0	70	40	80	80	100	100	680	61.8182	7	7	5	4	3	5	31	5.16667	2	2	3	1	3	4	3	3	3	3	2	3	3	47	1
4	2	1	2	2	2	2	1	1	17	2	12.8	0	4	60	70	50	100	70	60	50	40	50	0	0	550	50	5	5	6	5	6	6	33	5.5	2	2	2	2	2	2	3	3	3	3	3	3	3	26.1	1
4	1	1	2	2	2	3	1	1	3	2	6.1	0	4	60	90	70	60	50	70	80	70	70	50	40	710	64.5455	5	6	7	6	7	6	37	6.16667	3	4	4	2	4	4	3	4	3	4	4	4	3	72.5	2
4	1	1	2	2	2	2	2	1	12	2	6.2	0	3	100	100	90	0	70	50	80	90	90	100	100	870	79.0909	7	7	6	6	7	6	39	6.5	4	3	4	4	4	4	4	3	2	3	3	3	4	70.2	2
4	2	1	2	2	2	3	1	1	8	2	6.2	0	4	70	80	50	50	30	50	50	50	70	0	50	550	50	4	6	5	5	7	7	34	5.66667	3	3	4	4	3	3	4	2	3	3	4	3	4	65.5	2
4	1	1	2	2	2	3	1	1	8	2	6.2	0	3	50	70	60	60	0	60	60	60	60	0	70	550	50	5	5	4	4	4	5	27	4.5	3	4	4	4	4	4	4	4	4	4	4	3	4	84.8	2
4	1	1	2	2	2	1	1	1	3	2	6.3	0	3	60	90	90	90	90	90	90	90	90	90	90	960	87.2727	6	7	5	6	7	7	38	6.33333	3	4	4	3	3	4	3	3	4	4	4	3	4	72.5	2
4	1	1	2	2	2	2	1	1	20	2	6.5	0	3	80	90	20	0	40	70	50	70	40	10	30	500	45.4545	6	5	6	4	5	5	31	5.16667	3	4	4	3	3	4	4	3	4	3	3	4	3	70.2	2
4	2	1	2	2	2	3	1	1	3	2	6.8	0	12	60	70	0	40	0	70	50	40	60	30	40	460	41.8182	5	4	6	6	7	6	34	5.66667	4	4	3	4	4	4	3	3	3	4	4	4	4	77.7	2
4	1	1	2	2	2	2	1	1	8	2	6.8	0	4	70	90	80	70	90	90	80	80	100	50	100	900	81.8182	6	7	7	7	7	6	40	6.66667	3	4	3	4	3	4	2	4	3	2	2	3	3	58.1	2
4	1	1	2	2	2	2	1	1	3	2	6.9	0	3	60	60	50	60	50	60	60	60	60	50	60	630	57.2727	5	6	5	6	5	6	33	5.5	4	4	4	3	3	2	4	3	4	3	4	3	2	65.5	2
4	1	1	2	3	1	2	1	1	7	2	7	0	3	50	70	60	70	40	60	60	80	60	70	60	680	61.8182	6	7	6	5	2	5	31	5.16667	3	3	4	3	4	2	3	4	3	4	3	3	4	65.5	2
4	1	1	2	2	2	2	1	1	3	2	7	0	4	60	60	50	20	20	30	20	20	30	20	20	350	31.8182	6	6	5	7	7	7	38	6.33333	4	4	3	2	3	3	4	4	3	4	3	3	3	67.8	2
4	2	1	2	2	2	2	1	1	5	2	7	0	3	70	90	90	90	90	90	90	90	90	0	80	870	79.0909	7	7	6	6	7	6	39	6.5	2	3	4	3	3	3	4	4	3	4	4	4	3	67.8	2
4	2	1	2	2	2	3	1	1	4	2	7.1	0	2	90	90	90	90	80	90	90	90	90	50	50	900	81.8182	5	5	5	5	5	5	30	5	4	4	4	3	4	3	4	4	3	4	3	4	4	77.7	2
4	2	1	2	2	2	2	1	1	3	1	7.4	1	6	60	60	60	70	70	70	0	80	70	60	70	670	60.9091	6	6	5	6	6	5	34	5.66667	3	3	4	4	3	3	4	4	3	4	4	4	3	72.5	2
4	2	1	2	2	2	2	1	1	6	3	8	0	4	80	90	90	90	80	80	80	90	90	70	80	920	83.6364	5	5	5	6	6	5	32	5.33333	2	3	4	3	4	3	3	3	3	4	2	3	3	58.1	2
4	2	1	2	2	2	2	1	1	6	2	8.8	0	3	60	70	80	50	40	30	20	30	40	0	90	510	46.3636	7	6	5	6	7	7	38	6.33333	2	3	2	3	2	3	4	3	2	3	2	3	4	48.9	1
4	1	1	2	2	2	2	1	1	3	2	8.8	0	4	90	80	90	80	80	80	70	90	80	70	20	830	75.4545	6	7	6	7	7	6	39	6.5	3	3	4	3	2	3	3	2	2	3	3	2	3	48.9	1
4	1	1	2	2	2	2	1	1	3	2	9	0	2	60	70	80	70	60	80	70	60	70	60	70	750	68.1818	4	5	6	4	6	7	32	5.33333	3	2	3	4	3	2	3	2	3	2	3	4	3	51	1
4	1	1	2	2	2	2	1	1	3	2	9.1	0	4	100	90	90	100	70	90	90	80	0	20	20	750	68.1818	7	7	4	5	6	5	34	5.66667	3	4	3	4	3	2	1	4	2	2	3	3	3	51	1
4	1	1	2	2	2	2	1	1	4	2	10.3	0	4	60	70	60	90	50	70	60	80	50	40	60	690	62.7273	6	5	5	5	6	5	32	5.33333	1	2	2	1	2	3	1	2	2	3	3	2	3	35.5	1
4	1	1	2	2	2	2	1	1	22	3	10.9	0	3	60	90	70	90	0	30	10	50	70	0	70	540	49.0909	7	6	6	5	5	7	36	6	2	3	1	1	2	2	1	3	1	2	2	1	2	30.4	1
4	2	3	1	2	2	2	1	1	3	2	6.3	0	3	100	100	100	100	100	80	70	80	100	90	100	1020	92.7273	7	6	7	6	7	7	40	6.66667	3	4	4	4	3	4	4	3	3	4	3	4	4	75	2
4	1	1	2	3	1	2	1	1	6	2	6.4	0	2	90	90	90	50	30	80	90	100	80	10	80	790	71.8182	6	6	7	6	7	7	39	6.5	4	4	4	4	4	3	3	3	3	4	3	3	3	70.2	2
4	2	1	2	2	2	3	1	2	13	3	6.5	0	2	90	90	90	90	80	90	80	80	80	50	90	910	82.7273	6	6	5	5	5	5	32	5.33333	4	4	4	4	4	4	3	4	3	3	4	3	3	75	2
4	2	1	2	2	2	3	1	1	11	2	6.5	0	6	50	60	40	40	30	40	40	40	40	30	50	460	41.8182	5	5	4	6	6	6	32	5.33333	3	3	3	3	3	4	3	3	4	3	3	4	3	63.1	2
4	1	1	2	2	2	3	1	1	7	2	6.6	0	3	60	70	50	40	40	40	50	50	40	40	70	550	50	5	4	3	3	3	3	21	3.5	3	3	3	4	4	4	4	4	2	2	4	2	3	67.8	2
4	2	1	2	2	2	2	1	1	9	2	6.8	0	4	60	70	80	90	60	70	90	80	100	60	100	860	78.1818	5	6	7	5	6	7	36	6	3	4	3	4	3	4	4	3	4	3	4	3	4	72.5	2
4	2	1	2	2	2	3	1	1	3	2	6.8	1	4	90	90	80	10	10	20	20	80	20	20	10	450	40.9091	7	7	7	6	7	6	40	6.66667	4	4	4	3	4	3	4	3	4	3	4	3	4	75	2
4	1	1	2	2	2	3	1	1	3	2	6.9	0	3	60	80	80	70	30	70	70	70	70	20	20	640	58.1818	5	5	4	5	5	4	28	4.66667	4	4	4	4	4	4	4	4	3	3	3	3	3	75	2
4	2	1	2	2	2	1	1	1	16	2	6.9	0	4	60	80	50	80	40	70	80	90	80	90	90	810	73.6364	6	7	6	7	6	7	39	6.5	3	4	3	4	4	3	3	4	3	3	4	3	4	70.2	2
4	2	1	2	2	2	3	1	1	4	2	7.3	0	4	50	60	40	40	50	60	70	70	70	50	40	600	54.5455	5	6	4	5	4	5	29	4.83333	3	4	3	4	3	3	4	3	2	3	2	3	4	60.6	2
4	2	1	2	2	2	2	1	1	3	2	9	0	4	70	90	90	90	40	90	60	50	60	80	80	800	72.7273	7	7	4	4	7	5	34	5.66667	2	3	3	3	2	2	2	3	2	3	2	2	2	40.7	1
4	2	3	1	2	2	2	2	1	15	2	9.1	0	4	70	90	80	60	90	70	80	90	80	70	90	870	79.0909	7	6	7	6	7	6	39	6.5	1	3	1	3	1	3	1	3	1	2	3	2	1	33	1
4	1	1	2	2	2	2	1	1	14	3	10.4	0	3	60	70	40	80	60	80	70	90	40	10	90	690	62.7273	6	5	6	7	6	7	37	6.16667	3	4	3	3	2	3	2	3	2	3	3	3	2	48.9	1
4	1	1	2	2	2	2	1	1	20	2	10.9	0	3	50	60	50	60	50	60	50	60	50	60	50	600	54.5455	5	6	5	6	5	6	33	5.5	2	3	2	3	2	3	2	3	2	3	2	3	2	42.2	1
4	1	1	2	2	2	1	1	1	8	3	12.4	0	6	50	60	50	60	60	70	60	70	60	50	80	670	60.9091	5	4	5	6	6	5	31	5.16667	2	1	2	3	2	2	2	3	2	2	1	2	1	33	1
4	1	3	1	3	1	2	1	1	10	3	12.8	0	4	50	60	40	50	60	50	60	70	30	60	20	550	50	5	6	4	3	3	2	23	3.83333	3	2	3	2	3	2	3	3	2	3	2	2	2	42.2	1
4	1	1	2	2	2	2	1	1	5	2	6	0	4	90	90	90	100	100	90	70	90	90	0	100	910	82.7273	6	6	7	7	6	6	38	6.33333	3	3	4	4	4	4	3	4	3	4	3	4	3	72.5	2
4	2	2	1	2	2	3	1	1	6	3	6.4	0	4	90	90	90	100	100	100	0	90	90	50	100	900	81.8182	6	6	6	7	7	7	39	6.5	4	4	4	4	3	3	4	4	3	4	4	3	3	75	2
4	2	1	2	2	2	3	1	1	7	2	6.5	0	3	70	80	80	60	70	90	80	70	70	70	80	820	74.5455	6	7	6	7	5	5	36	6	4	4	4	3	3	4	3	4	3	3	4	3	4	75	2
4	2	1	2	2	2	2	2	1	6	2	6.5	0	3	70	80	90	80	90	90	100	100	100	90	100	990	90	6	7	7	6	7	7	40	6.66667	4	3	4	4	3	3	3	3	3	4	4	3	4	70.2	2
4	1	1	2	2	2	2	1	1	13	2	6.7	0	4	70	80	70	80	40	90	80	90	90	100	100	890	80.9091	7	7	6	7	6	5	38	6.33333	3	4	3	4	3	3	4	4	3	3	3	4	3	67.8	2
4	1	1	2	2	2	3	2	1	3	2	6.7	0	2	80	80	90	50	80	80	80	70	70	60	50	790	71.8182	5	6	5	4	5	6	31	5.16667	4	4	4	3	3	4	4	3	3	4	4	3	4	75	2
4	1	1	2	2	2	2	1	1	6	3	6.9	0	4	70	70	60	80	70	80	70	70	80	60	70	780	70.9091	6	7	6	6	5	6	36	6	3	3	4	4	4	3	4	4	3	4	3	3	4	72.5	2
4	1	1	2	2	2	2	1	1	3	2	7	0	4	100	80	60	70	50	80	70	80	90	0	90	770	70	7	6	7	6	5	6	37	6.16667	3	4	4	3	3	2	4	3	4	3	4	2	4	65.5	2
4	2	1	2	2	2	2	2	1	11	2	7.1	0	4	60	70	60	70	80	70	60	70	60	60	70	730	66.3636	5	6	5	6	6	5	33	5.5	4	3	4	3	4	3	3	4	4	4	3	3	3	70.2	2
4	2	1	2	2	2	2	2	1	11	3	7.6	0	6	80	80	90	90	90	100	50	90	90	0	80	840	76.3636	6	6	5	7	7	6	37	6.16667	3	3	4	4	4	3	4	4	3	3	4	3	3	70.2	2
4	1	1	2	2	2	3	1	1	12	1	9	0	3	90	80	60	30	30	60	50	50	30	30	20	530	48.1818	6	5	6	5	6	5	33	5.5	3	3	4	2	3	3	3	4	3	3	2	2	2	51	1
4	2	1	2	2	2	2	1	1	20	3	9.2	0	4	60	70	60	60	60	50	60	50	50	60	50	630	57.2727	5	6	5	6	6	5	33	5.5	3	3	3	2	3	2	2	3	3	2	3	3	3	47	1
4	2	1	2	2	2	2	2	1	12	2	9.3	0	4	70	70	50	70	0	60	70	60	0	0	0	450	40.9091	6	4	5	4	3	3	25	4.16667	3	2	3	3	3	3	3	3	3	4	2	2	4	53.2	1
4	1	1	2	2	2	2	1	1	10	2	9.5	0	3	60	60	60	70	50	60	60	70	70	60	60	680	61.8182	4	5	4	4	4	4	25	4.16667	3	3	3	4	3	2	2	2	2	3	2	1	2	43.7	1
4	1	1	2	2	2	2	1	1	19	2	9.8	0	4	90	100	100	0	0	90	90	90	20	0	30	610	55.4545	5	6	3	6	6	6	32	5.33333	4	4	4	2	2	2	3	3	3	3	3	2	2	51	1
4	1	1	2	2	2	2	2	1	14	3	10.8	0	3	50	60	90	50	60	70	60	50	50	0	0	540	49.0909	4	4	6	6	7	6	33	5.5	3	4	3	1	3	3	3	2	4	3	2	2	2	47	1
4	2	1	2	2	2	2	2	1	10	2	12.3	0	4	70	80	70	70	0	0	0	0	0	0	0	290	26.3636	6	6	6	1	1	1	21	3.5	3	2	3	3	3	1	3	3	4	3	3	3	1	47	1
3	1	1	2	2	2	2	2	1	5	2	6.3	1	3	90	90	90	100	100	90	50	90	90	0	80	870	79.0909	6	6	7	7	6	6	38	6.33333	4	4	4	3	4	4	3	3	4	4	3	4	4	77.7	2
3	2	1	2	2	2	2	2	1	3	1	6.3	0	3	60	80	70	30	30	30	40	20	40	50	50	500	45.4545	6	6	4	5	5	5	31	5.16667	3	3	4	4	4	3	4	4	3	3	4	3	4	72.5	2
3	1	1	2	2	2	3	1	1	3	2	6.3	0	3	50	100	50	100	0	50	50	90	90	0	90	670	60.9091	1	7	6	5	6	4	29	4.83333	2	4	4	3	3	4	4	3	3	4	4	4	4	72.5	2
3	1	1	2	2	2	2	2	1	4	2	6.6	0	2	80	90	100	60	90	100	80	90	80	90	100	960	87.2727	6	7	7	6	6	7	39	6.5	4	4	4	3	4	4	3	4	3	3	4	4	4	77.7	2
3	1	3	1	2	2	2	1	1	7	2	6.8	0	3	90	90	90	80	90	100	0	80	90	0	90	800	72.7273	6	6	6	7	6	6	37	6.16667	4	4	3	3	4	3	3	4	4	3	4	3	3	70.2	2
3	2	1	2	2	2	3	1	1	12	3	6.8	0	4	60	80	90	60	80	90	70	80	90	10	20	730	66.3636	5	5	6	6	4	6	32	5.33333	4	4	3	3	4	3	4	4	3	4	3	4	4	75	2
3	2	1	2	2	2	2	2	1	16	3	6.8	0	2	80	70	90	70	60	80	90	80	70	0	80	770	70	7	6	7	5	7	6	38	6.33333	4	4	3	4	3	4	4	3	4	4	3	3	4	75	2
3	2	1	2	3	1	2	1	1	10	3	6.9	1	4	90	90	70	60	60	70	70	80	80	0	80	750	68.1818	4	4	4	4	4	4	24	4	3	3	4	4	4	3	3	4	3	3	3	3	4	67.8	2
3	2	1	2	2	2	2	1	1	10	2	7.3	0	4	70	70	60	0	0	80	10	10	50	0	0	350	31.8182	3	4	1	5	2	2	17	2.83333	3	2	3	3	3	4	4	4	3	2	3	2	4	58.1	2
3	2	1	2	2	2	3	1	1	3	2	7.8	0	3	100	90	100	100	0	100	90	100	90	0	0	770	70	7	6	6	5	6	7	37	6.16667	4	3	3	4	4	3	4	4	3	3	3	4	3	70.2	2
3	2	1	2	2	2	2	2	1	7	2	7.9	0	3	80	80	80	70	70	80	80	90	90	0	70	790	71.8182	5	5	6	5	6	5	32	5.33333	3	3	3	4	4	3	3	4	4	4	3	4	3	70.2	2
3	1	1	2	2	2	2	1	1	3	1	8	0	3	10	80	80	90	10	80	80	70	20	10	10	540	49.0909	7	7	5	6	7	6	38	6.33333	4	2	3	1	4	4	3	1	4	3	3	3	4	55.6	2
3	1	1	2	2	2	3	1	1	23	3	8.3	0	3	70	80	80	90	80	90	90	80	80	60	90	890	80.9091	5	6	6	7	7	6	37	6.16667	4	3	3	4	4	4	3	4	3	3	3	3	3	67.8	2
3	2	2	1	2	2	2	1	1	6	3	9.2	0	4	70	60	50	50	50	60	0	70	70	30	60	570	51.8182	4	5	4	4	4	5	26	4.33333	2	2	3	2	3	3	2	2	3	3	2	2	3	42.2	1
3	1	1	2	2	2	2	1	1	8	2	9.2	0	4	70	60	40	80	20	80	40	50	90	20	50	600	54.5455	6	5	4	4	7	4	30	5	2	3	3	2	4	3	3	2	2	3	3	4	4	53.2	1
3	1	1	2	2	2	1	1	1	5	3	9.5	0	4	60	70	80	70	60	70	80	70	60	20	70	710	64.5455	6	5	6	6	5	7	35	5.83333	3	2	3	2	3	3	4	2	3	3	2	3	3	48.9	1
3	1	2	1	2	2	3	1	1	9	2	10.3	0	4	40	70	40	70	60	70	60	80	90	0	30	610	55.4545	6	5	5	4	4	5	29	4.83333	1	2	1	1	2	2	1	1	1	1	1	2	1	20.5	1
3	1	1	2	1	1	1	2	1	17	3	11.2	0	3	60	50	50	60	70	60	70	50	50	60	60	640	58.1818	5	7	7	5	7	6	37	6.16667	1	2	2	1	2	1	1	2	1	2	1	1	2	24.4	1
3	1	1	2	2	2	2	1	1	5	2	11.5	0	12	60	60	50	60	40	50	60	60	60	0	60	560	50.9091	7	6	5	7	7	4	36	6	2	1	1	2	1	2	1	2	2	1	1	2	1	24.4	1
3	1	1	2	2	2	3	1	1	7	2	6.1	0	2	30	60	40	40	30	60	40	40	40	10	10	400	36.3636	3	3	5	6	6	4	27	4.5	3	4	4	2	3	4	3	4	3	4	3	3	3	65.5	2
3	2	1	2	2	2	2	1	1	3	2	6.3	0	3	60	80	70	90	50	40	70	90	80	30	20	680	61.8182	4	5	6	6	7	5	33	5.5	4	3	4	4	3	4	4	4	3	3	4	3	4	75	2
3	2	1	2	2	2	2	2	1	7	2	6.4	0	4	70	80	80	90	90	80	80	90	90	90	80	920	83.6364	6	6	7	6	5	6	36	6	4	4	3	4	4	3	4	3	3	4	3	3	4	72.5	2
3	2	1	2	2	2	2	2	1	6	2	6.5	0	2	80	80	80	80	80	80	80	80	90	80	90	900	81.8182	7	6	6	7	7	7	40	6.66667	4	4	4	4	4	3	4	4	3	3	4	4	3	77.7	2
3	1	1	2	2	2	2	1	1	3	2	6.5	0	3	80	80	70	90	60	70	90	80	70	60	70	820	74.5455	6	7	6	6	6	5	36	6	3	4	3	4	3	4	4	3	4	4	3	3	4	72.5	2
3	2	1	2	2	2	3	1	1	3	2	6.6	0	3	70	80	80	70	50	70	90	90	80	60	70	810	73.6364	5	6	6	6	5	5	33	5.5	4	4	3	3	3	3	3	4	3	3	3	3	4	65.5	2
3	2	1	2	2	2	2	1	1	3	2	6.6	0	4	80	90	40	70	60	70	70	60	60	70	70	740	67.2727	6	6	6	7	6	6	37	6.16667	3	4	3	4	3	3	3	3	3	3	3	3	3	60.6	2
3	2	1	2	2	2	3	1	1	13	3	6.6	0	3	60	70	50	50	50	60	60	60	50	50	50	610	55.4545	5	5	6	5	6	6	33	5.5	3	4	4	3	3	3	4	4	3	4	3	4	4	72.5	2
3	2	1	2	2	2	2	1	1	4	2	6.7	0	12	90	90	90	80	80	90	50	90	90	90	80	920	83.6364	5	6	6	5	6	7	35	5.83333	3	3	3	4	4	4	3	4	4	4	3	4	4	75	2
3	2	2	1	2	2	2	1	1	8	2	6.8	1	3	90	90	90	100	90	90	0	80	80	0	90	800	72.7273	6	6	7	6	7	6	38	6.33333	3	3	4	4	4	3	4	3	4	3	3	4	4	72.5	2
3	2	1	2	2	2	2	2	1	3	2	6.8	0	3	70	80	70	80	0	70	80	80	70	70	60	730	66.3636	7	6	7	7	7	7	41	6.83333	4	4	3	4	3	4	4	4	3	4	3	3	4	75	2
3	1	1	2	2	2	1	1	1	3	3	6.8	0	3	70	80	80	70	80	80	80	70	80	90	90	870	79.0909	7	5	6	7	6	6	37	6.16667	3	4	3	3	4	3	4	4	3	4	3	3	4	70.2	2
3	1	3	1	2	2	1	1	1	6	2	6.9	0	3	60	80	90	10	10	30	50	60	60	0	40	490	44.5455	4	6	7	5	6	5	33	5.5	3	4	3	3	3	4	4	3	2	3	4	3	3	63.1	2
3	2	1	2	2	2	3	1	1	30	3	6.9	0	4	50	60	60	60	50	70	70	50	60	40	40	610	55.4545	4	4	5	5	5	5	28	4.66667	4	3	4	4	4	3	4	4	3	3	3	4	3	72.5	2
3	1	1	2	2	2	3	1	1	3	2	7	0	2	40	70	80	50	50	70	70	50	80	50	30	640	58.1818	5	5	6	5	6	5	32	5.33333	3	4	4	4	4	3	3	3	3	3	4	3	3	67.8	2
3	1	1	2	2	2	2	2	1	8	2	7.1	0	4	80	70	80	80	60	70	80	90	80	80	90	860	78.1818	6	7	6	7	6	6	38	6.33333	3	4	3	3	2	3	4	3	3	4	4	3	4	65.5	2
3	1	1	2	2	2	2	2	1	8	2	7.4	0	4	0	50	40	60	60	60	60	50	50	40	60	530	48.1818	4	5	5	4	5	5	28	4.66667	2	3	3	4	3	4	3	3	3	3	2	3	3	55.6	2
3	1	1	2	2	2	1	1	1	10	3	7.7	0	3	40	30	30	30	80	80	90	80	40	70	30	600	54.5455	7	3	6	5	7	4	32	5.33333	3	4	4	3	4	3	3	4	3	4	3	3	2	65.5	2
3	1	1	2	2	2	2	1	1	6	2	7.8	0	3	80	90	70	100	60	80	70	80	80	90	100	900	81.8182	6	7	6	7	6	7	39	6.5	3	4	4	4	3	3	4	4	4	3	3	2	2	65.5	2
3	2	1	2	2	2	3	1	2	10	2	8	0	4	60	70	70	60	60	70	60	70	70	50	60	700	63.6364	4	5	4	5	4	5	27	4.5	4	4	3	3	3	3	3	4	3	4	3	3	4	67.8	2
3	1	1	2	2	2	2	1	1	7	3	8.1	0	3	60	60	50	70	70	100	50	60	0	60	60	640	58.1818	4	4	4	5	5	5	27	4.5	4	3	3	2	3	3	3	3	3	3	2	2	2	48.9	1
3	1	1	2	2	2	3	1	1	10	2	8.6	0	2	60	70	60	80	50	60	50	50	60	0	60	600	54.5455	1	4	4	1	2	1	13	2.16667	4	3	3	2	3	4	3	3	1	3	3	3	3	53.2	1
3	1	1	2	2	2	2	1	1	16	3	10.1	0	3	40	50	60	70	50	60	0	40	60	0	70	500	45.4545	4	5	6	5	4	5	29	4.83333	3	2	2	2	3	2	2	1	2	1	1	2	2	34.2	1
3	2	1	2	2	2	2	2	1	5	3	10.9	0	2	90	100	80	90	80	90	100	100	90	70	80	970	88.1818	7	6	7	6	7	6	39	6.5	1	2	2	1	1	2	2	1	1	2	2	2	1	26.1	1
3	2	1	2	2	2	3	2	1	20	3	6	0	4	70	80	80	70	50	70	60	70	80	50	60	740	67.2727	7	6	6	5	6	4	34	5.66667	4	4	3	4	4	4	4	4	4	4	4	3	4	80.9	2
3	2	1	2	2	2	3	2	1	8	2	6.5	0	2	80	80	70	80	60	60	90	90	90	60	90	850	77.2727	6	7	6	7	5	7	38	6.33333	3	3	4	4	3	4	4	4	3	4	4	4	4	77.7	2
3	2	1	2	1	1	2	2	1	5	2	6.6	0	4	100	100	100	90	90	100	100	80	80	90	100	1030	93.6364	7	7	6	6	7	6	39	6.5	4	3	3	4	3	3	4	4	4	4	3	4	4	75	2
3	1	1	2	2	2	2	1	1	5	2	6.6	0	3	80	80	90	80	70	80	0	90	70	0	60	700	63.6364	5	6	5	6	5	6	33	5.5	3	3	3	4	4	3	3	3	3	4	3	4	3	65.5	2
3	2	1	2	2	2	2	1	1	5	3	6.6	0	2	60	60	70	50	60	60	70	60	60	60	80	690	62.7273	5	5	6	5	6	5	32	5.33333	4	4	4	4	4	4	4	3	3	4	3	3	4	77.7	2
3	1	1	2	2	2	3	1	1	7	2	6.6	0	3	60	80	70	50	40	50	30	90	50	80	70	670	60.9091	6	5	7	4	6	7	35	5.83333	4	3	3	4	3	4	4	3	4	4	3	4	4	75	2
3	1	1	2	2	2	2	1	1	3	2	6.8	0	3	70	60	60	50	30	70	60	70	80	0	70	620	56.3636	6	5	7	6	6	7	37	6.16667	3	4	3	4	4	4	3	4	4	3	4	3	4	75	2
3	1	1	2	2	2	2	2	1	8	2	6.9	0	3	70	80	80	70	50	70	80	80	80	80	80	820	74.5455	6	5	7	5	7	7	37	6.16667	3	4	3	3	4	3	4	3	3	4	3	3	3	65.5	2
3	2	1	2	2	2	3	2	1	25	3	6.9	0	4	90	80	90	80	70	80	90	80	90	80	90	920	83.6364	7	6	7	6	7	6	39	6.5	4	3	4	3	4	3	4	3	4	3	4	3	4	72.5	2
3	1	1	2	2	2	2	1	1	3	1	7.2	0	3	80	70	60	90	40	60	50	60	50	60	50	670	60.9091	6	5	6	7	4	6	34	5.66667	4	3	3	4	4	3	4	3	3	3	4	3	4	70.2	2
3	2	1	2	2	2	1	2	1	10	2	7.2	0	4	60	70	80	70	70	80	70	80	90	80	80	830	75.4545	6	7	6	7	6	7	39	6.5	3	4	3	4	3	4	3	4	3	4	3	4	3	70.2	2
3	2	1	2	2	2	2	1	1	8	2	7.6	1	4	70	70	80	40	0	80	90	70	90	0	80	670	60.9091	6	6	6	6	6	6	36	6	3	4	3	2	4	4	4	3	4	3	3	3	4	67.8	2
3	2	3	1	2	2	2	2	1	14	3	7.8	0	3	50	50	80	60	80	60	50	80	80	90	40	720	65.4545	7	7	6	7	7	6	40	6.66667	4	4	3	4	4	3	3	3	2	3	4	3	3	65.5	2
3	1	3	1	2	2	2	1	1	6	2	7.9	1	3	80	80	70	70	90	60	0	60	80	0	70	660	60	5	5	6	6	5	6	33	5.5	3	3	4	4	4	3	3	3	3	4	3	3	4	67.8	2
3	2	1	2	2	2	2	2	1	6	2	8	0	3	90	90	100	100	80	90	100	90	90	70	80	980	89.0909	7	7	6	7	6	7	40	6.66667	2	3	4	4	3	3	4	3	3	3	3	3	2	58.1	2
3	2	1	2	2	2	2	2	1	3	2	8.9	0	4	70	60	60	50	40	50	40	40	50	40	50	550	50	5	6	5	4	5	5	30	5	3	3	3	4	3	4	3	3	2	3	2	2	3	53.2	1
3	1	1	2	2	2	3	1	1	9	2	9	0	3	70	80	70	70	40	80	80	50	70	60	50	720	65.4545	5	6	6	6	4	6	33	5.5	3	3	2	3	2	3	3	3	2	3	3	2	2	45.3	1
3	1	1	2	2	2	2	1	1	11	3	9	0	4	70	80	90	80	100	90	100	80	90	80	90	950	86.3636	7	6	7	6	7	7	40	6.66667	3	2	3	3	4	3	3	4	3	2	3	2	3	53.2	1
3	2	1	2	2	2	2	1	1	20	2	9.2	0	4	50	50	80	80	40	40	40	60	60	80	80	660	60	5	6	6	6	6	6	35	5.83333	3	3	3	2	3	2	3	3	3	3	3	3	3	51	1
3	2	1	2	2	2	2	2	1	9	2	9.2	0	3	60	70	60	50	60	70	60	70	50	0	50	600	54.5455	6	5	6	5	5	6	33	5.5	2	2	3	3	2	3	2	3	2	2	2	2	3	40.7	1
3	1	1	2	2	2	2	2	1	15	2	9.7	0	3	90	80	90	70	80	90	90	90	0	0	80	760	69.0909	6	5	6	6	6	6	35	5.83333	3	3	4	4	3	3	3	2	3	2	3	2	3	53.2	1
3	2	1	2	2	2	3	2	1	10	3	9.8	0	4	60	90	90	80	60	80	90	80	70	60	70	830	75.4545	6	7	6	7	6	7	39	6.5	3	3	3	3	2	2	2	3	2	3	3	2	3	45.3	1
3	2	1	2	2	2	2	1	1	18	3	9.8	0	3	60	90	80	60	40	80	50	70	40	20	80	670	60.9091	6	5	4	5	6	5	31	5.16667	3	2	3	2	3	3	2	4	3	2	2	3	2	45.3	1
3	1	1	2	2	2	2	2	1	15	2	10.5	0	3	50	60	70	80	90	60	40	60	80	90	80	760	69.0909	4	5	6	6	7	7	35	5.83333	1	1	1	1	1	1	2	2	1	1	2	2	1	20.5	1
3	2	1	2	2	2	3	1	1	12	3	10.8	0	6	90	90	80	70	80	80	90	90	80	70	80	900	81.8182	7	6	7	6	7	7	40	6.66667	2	2	2	3	3	2	2	3	2	2	3	3	2	40.7	1
3	1	1	2	2	2	2	1	1	4	2	6.4	0	3	90	90	90	80	80	70	0	80	80	0	70	730	66.3636	6	6	6	5	6	5	34	5.66667	3	3	3	4	4	4	3	4	4	3	3	4	3	70.2	2
3	1	1	2	2	2	2	1	1	7	2	6.5	0	3	90	90	90	80	80	70	90	90	80	0	80	840	76.3636	6	7	6	7	6	7	39	6.5	4	4	4	3	3	3	3	4	3	4	3	4	3	70.2	2
3	1	1	2	2	2	2	1	1	8	2	6.8	0	2	70	60	60	70	10	80	80	60	10	10	70	580	52.7273	6	7	6	5	7	6	37	6.16667	4	3	4	3	4	3	4	4	3	3	4	4	3	72.5	2
3	1	1	2	2	2	3	1	1	5	2	7	0	2	80	90	70	90	80	70	80	60	70	20	70	780	70.9091	7	4	5	6	4	4	30	5	3	4	3	4	3	3	4	3	3	4	3	4	4	70.2	2
3	2	1	2	2	2	2	2	1	3	2	7.2	0	3	80	80	90	70	90	80	0	90	90	0	80	750	68.1818	6	6	7	7	7	7	40	6.66667	3	3	3	4	3	3	4	4	3	3	4	3	4	67.5	2
3	2	1	2	2	2	2	2	1	6	3	7.5	1	4	80	90	80	70	60	80	70	80	90	60	90	850	77.2727	6	5	6	6	5	6	34	5.66667	3	4	4	4	4	3	3	4	3	3	3	3	3	67.8	2
3	1	1	2	2	2	2	1	1	20	3	8	0	4	50	40	30	50	30	50	40	80	60	50	50	530	48.1818	6	6	5	6	5	6	34	5.66667	3	4	3	3	3	4	3	3	4	3	2	2	3	58.1	2
3	2	1	2	2	2	2	2	1	10	2	8	0	4	60	90	70	80	0	60	70	80	90	90	80	770	70	7	6	7	5	7	4	36	6	4	3	4	3	4	1	4	3	3	3	3	2	3	58.1	2
3	2	2	1	3	1	3	2	1	3	2	8	1	2	70	80	50	20	20	20	20	20	20	20	20	360	32.7273	2	2	2	2	2	3	13	2.16667	4	4	3	4	4	2	2	3	2	3	3	3	4	60.6	2
3	2	1	2	2	2	3	2	1	5	2	8	0	2	60	80	70	80	20	70	80	70	70	30	70	700	63.6364	6	5	6	6	7	6	36	6	3	3	4	4	3	3	3	3	3	4	3	3	4	65.5	2
3	2	1	2	2	2	2	2	1	5	2	9.2	0	3	80	80	70	10	70	10	60	70	10	10	70	540	49.0909	6	7	6	7	7	7	40	6.66667	1	2	3	3	3	3	3	3	3	3	3	3	3	48.9	1
3	1	3	1	2	2	2	1	1	9	2	9.3	0	4	90	100	70	70	0	90	80	30	90	0	0	620	56.3636	7	3	4	7	3	5	29	4.83333	4	4	3	4	2	3	1	2	1	1	4	3	4	48.9	1
3	1	1	2	2	2	2	2	1	4	2	9.6	0	3	70	80	70	60	50	70	70	80	80	80	60	770	70	5	6	7	6	6	7	37	6.16667	3	3	4	1	2	3	4	3	2	4	2	2	3	48.9	1
3	1	1	2	2	2	2	1	1	5	3	10.3	0	4	60	60	60	90	70	70	0	90	80	0	70	650	59.0909	6	5	6	7	7	6	37	6.16667	2	2	1	2	2	1	2	2	1	2	2	2	2	30.4	1
3	1	3	1	3	1	1	1	1	5	3	10.9	0	12	100	100	70	70	50	100	100	100	50	50	0	790	71.8182	4	7	4	1	7	4	27	4.5	2	3	3	3	2	3	2	3	3	2	2	2	2	42.2	1
3	2	1	2	2	2	2	2	1	9	2	11.5	0	4	80	80	80	70	80	80	80	80	80	80	80	870	79.0909	6	5	6	7	5	6	35	5.83333	3	3	2	3	2	3	2	3	2	3	2	3	2	43.7	1
3	1	1	2	2	2	2	1	1	4	3	14.2	0	3	50	40	40	60	40	40	0	30	60	0	20	380	34.5455	4	4	3	4	4	5	24	4	2	2	2	3	2	3	2	2	2	3	2	2	2	38.1	1
3	1	1	2	2	2	2	1	1	3	2	14.3	0	3	50	50	50	40	50	40	40	50	40	30	60	500	45.4545	4	5	4	5	4	5	27	4.5	2	2	2	3	3	3	2	3	2	3	2	3	3	43.7	1
3	1	1	2	2	2	2	1	1	8	2	6.3	0	4	80	80	90	80	90	80	90	90	80	0	80	840	76.3636	5	6	6	7	7	6	37	6.16667	4	3	4	4	3	3	3	4	4	4	3	4	3	72.5	2
3	1	1	2	2	2	2	1	1	6	2	6.5	0	3	70	70	60	70	50	70	60	70	60	40	30	650	59.0909	4	5	5	3	3	6	26	4.33333	3	3	4	4	3	3	4	4	2	3	3	3	4	63.1	2
3	1	1	2	2	2	3	2	1	3	2	6.7	0	4	70	80	80	80	60	70	80	80	80	60	80	820	74.5455	6	6	6	6	6	6	36	6	3	3	2	4	4	3	3	3	3	3	3	3	3	60.6	2
3	2	1	2	2	2	1	1	1	8	2	6.9	0	3	80	70	70	70	70	80	70	70	70	70	60	780	70.9091	6	6	6	6	7	6	37	6.16667	4	3	3	4	3	4	3	4	3	3	3	4	4	70.2	2
3	1	1	2	2	2	2	2	1	3	2	7	0	3	40	80	80	80	0	30	60	50	70	0	0	490	44.5455	4	7	5	6	5	4	31	5.16667	3	4	4	4	4	3	3	3	3	3	3	1	3	60.6	2
3	2	2	1	2	2	2	2	1	6	2	7.2	0	4	50	80	80	50	30	70	70	30	60	30	100	650	59.0909	6	3	5	5	6	6	31	5.16667	2	3	4	4	3	4	3	4	3	4	2	2	3	60.6	2
3	2	1	2	2	2	3	2	1	4	3	8.1	0	3	60	80	80	20	30	60	70	70	70	20	70	630	57.2727	4	4	4	5	6	6	29	4.83333	3	4	3	2	4	4	2	3	4	3	4	4	3	65.5	2
3	1	1	2	2	2	2	1	1	3	2	8.4	0	2	60	70	90	80	50	80	70	90	90	60	70	810	73.6364	7	6	7	7	7	7	41	6.83333	3	4	3	2	3	3	3	3	3	3	3	3	3	55.6	2
3	2	1	2	2	2	2	1	1	4	3	8.6	0	4	50	60	40	50	60	40	50	60	50	70	60	590	53.6364	6	7	6	7	7	6	39	6.5	2	3	3	4	2	3	3	4	3	2	3	4	2	53.2	1
3	1	1	2	2	2	2	1	1	4	3	8.8	0	5	80	60	80	70	90	70	80	80	80	70	70	830	75.4545	3	4	3	4	4	4	22	3.66667	3	3	4	3	3	3	4	4	4	2	2	2	3	58.1	2
3	2	3	1	2	2	2	2	1	9	3	9.6	0	3	50	60	50	50	50	50	0	0	50	70	60	490	44.5455	1	2	2	2	2	2	11	1.83333	3	3	3	4	4	2	2	4	1	2	3	3	4	53.2	1
3	1	1	2	2	2	2	2	1	4	3	10.4	0	4	80	70	60	60	50	80	80	70	80	30	30	690	62.7273	4	5	4	3	5	6	27	4.5	3	2	3	3	3	3	2	3	3	2	2	1	3	43.7	1
3	2	1	2	2	2	2	1	1	3	3	12	0	5	50	80	60	60	50	40	50	60	70	60	70	650	59.0909	5	5	4	5	5	5	29	4.83333	2	2	3	3	2	2	2	2	1	2	2	2	2	35.5	1
3	1	1	2	2	2	3	1	1	13	2	13.1	0	4	60	70	80	90	60	90	70	90	80	100	70	860	78.1818	5	7	6	7	6	7	38	6.33333	3	3	3	2	2	2	2	3	2	2	3	2	3	42.2	1
3	1	1	2	2	2	2	1	1	7	2	5.8	0	3	60	90	70	60	50	80	70	80	90	60	90	800	72.7273	6	7	6	7	6	7	39	6.5	4	3	4	3	4	3	4	3	4	3	4	3	4	72.5	2
3	2	1	2	2	2	3	2	1	3	2	6.4	1	4	80	100	100	90	80	90	100	100	100	80	100	1020	92.7273	7	7	6	7	7	7	41	6.83333	4	4	4	3	4	4	4	3	3	4	4	3	3	75	2
3	2	1	2	2	2	2	1	1	6	3	6.9	0	4	90	90	90	80	80	90	80	70	90	0	90	850	77.2727	6	7	6	7	7	5	38	6.33333	4	4	3	3	3	4	4	4	3	4	3	4	4	75	2
3	1	1	2	2	2	1	1	1	13	2	7	0	3	40	50	70	80	30	20	90	60	80	10	100	630	57.2727	7	7	6	5	7	6	38	6.33333	2	1	4	3	4	2	2	3	4	4	2	4	4	58.1	2
3	1	1	2	2	2	3	2	1	3	2	7.6	0	2	90	80	50	70	80	50	50	80	50	80	50	730	66.3636	3	3	3	3	3	4	19	3.16667	4	4	4	4	3	3	4	3	2	3	3	4	3	67.8	2
3	2	1	2	1	1	2	1	1	6	2	8.8	0	4	70	80	60	50	40	60	50	40	60	60	50	620	56.3636	7	7	7	6	5	6	38	6.33333	4	4	3	2	3	2	1	3	1	2	3	2	3	43.7	1
3	1	1	2	2	2	3	1	1	10	3	9.6	0	4	60	50	70	40	50	60	40	50	30	40	50	540	49.0909	5	6	7	6	5	5	34	5.66667	2	3	3	3	3	3	3	2	3	3	2	3	2	47	1
3	1	1	2	2	2	3	1	1	4	2	10.3	0	3	30	40	60	50	30	20	30	20	40	60	20	400	36.3636	7	4	1	1	1	1	15	2.5	3	4	3	3	3	3	3	3	2	3	2	2	2	48.9	1
3	1	1	2	2	2	2	1	1	9	2	11.5	0	4	60	60	50	50	40	40	50	50	60	40	50	550	50	4	3	4	3	4	4	22	3.66667	2	2	2	3	2	2	3	3	2	2	2	2	3	39.4	1
3	2	1	2	2	2	2	2	1	3	2	12.3	0	4	70	70	80	70	50	50	70	50	70	30	30	640	58.1818	6	5	6	5	5	6	33	5.5	1	1	1	1	1	2	2	1	3	2	1	2	1	24.4	1
3	1	3	1	2	2	2	1	1	8	3	12.8	0	6	50	60	60	70	50	80	50	70	80	50	80	700	63.6364	4	5	4	6	4	6	29	4.83333	2	3	2	3	2	4	2	3	2	3	4	2	2	43.3	1
3	1	1	2	2	2	2	2	1	8	2	6.1	0	6	90	80	70	90	80	80	90	80	90	90	70	910	82.7273	5	7	6	6	7	7	38	6.33333	4	4	3	4	4	4	3	3	3	3	3	3	3	67.8	2
3	2	1	2	2	2	2	2	1	5	2	6.5	1	3	90	90	90	100	90	90	60	100	100	0	90	900	81.8182	7	7	6	6	6	6	38	6.33333	3	3	4	4	4	3	4	4	3	4	4	3	3	72.5	2
3	2	1	2	2	2	3	2	1	8	2	6.5	0	4	80	80	90	50	80	90	80	50	80	70	0	750	68.1818	6	5	5	5	6	6	33	5.5	3	3	4	3	4	4	3	3	3	3	3	2	4	63.1	2
3	2	1	2	2	2	2	1	1	3	2	6.6	0	3	80	70	60	70	80	90	80	80	70	90	90	860	78.1818	3	4	3	6	7	3	26	4.33333	4	4	4	2	4	4	4	4	4	3	3	3	3	75	2
3	2	1	2	2	2	2	2	1	23	3	6.6	0	2	80	90	80	70	80	90	90	80	90	70	80	900	81.8182	7	6	7	6	7	6	39	6.5	4	3	4	3	4	3	4	3	4	3	4	3	4	72.5	2
3	1	1	2	2	2	3	2	1	4	2	6.7	0	12	80	90	60	50	50	70	60	70	90	60	80	760	69.0909	6	7	7	7	7	6	40	6.66667	3	4	4	4	3	3	3	4	3	3	3	3	3	65.5	2
3	2	1	2	2	2	2	2	1	4	2	6.7	1	2	70	80	70	70	70	70	70	60	60	50	50	720	65.4545	5	5	5	4	4	5	28	4.66667	3	4	4	3	3	4	3	4	3	3	3	4	3	67.8	2
3	1	1	2	3	1	2	1	1	8	3	7.2	0	3	80	70	40	50	0	10	40	30	60	90	90	560	50.9091	4	5	5	6	7	6	33	5.5	4	3	4	4	4	3	4	4	3	2	2	2	1	58.1	2
3	1	1	2	2	2	2	1	1	5	2	7.3	0	3	60	60	100	60	0	60	60	60	60	0	60	580	52.7273	7	7	4	5	7	7	37	6.16667	4	3	3	2	4	2	4	4	2	2	2	4	4	58.1	2
3	2	1	2	2	2	2	1	1	13	3	7.6	0	6	70	80	60	70	50	60	60	70	50	60	60	690	62.7273	5	6	4	4	4	5	28	4.66667	3	4	3	3	3	3	2	3	3	4	3	3	2	55.6	2
3	1	1	2	2	2	2	1	1	9	2	7.9	0	3	60	40	70	60	40	60	70	80	70	40	70	660	60	4	5	6	4	5	6	30	5	3	4	4	3	4	3	4	3	2	4	3	3	4	67.8	2
3	1	1	2	2	2	2	1	1	3	2	8.2	0	4	70	80	60	50	40	70	40	40	70	40	40	600	54.5455	5	7	5	4	3	4	28	4.66667	4	4	3	4	3	2	4	3	2	4	3	4	4	67.8	2
3	1	1	2	2	2	2	1	1	3	2	8.7	0	3	100	90	70	60	80	70	80	80	60	50	90	830	75.4545	3	4	5	6	3	2	23	3.83333	2	3	3	2	3	1	3	3	4	3	2	3	4	48.9	1
3	1	1	2	2	2	3	2	1	3	2	9	0	3	60	80	80	40	60	80	80	70	70	40	40	700	63.6364	7	7	6	6	7	7	40	6.66667	1	1	2	2	3	4	2	4	3	2	3	3	3	43.7	1
3	1	1	2	2	2	1	1	1	4	3	11.2	0	4	60	70	60	70	60	90	70	80	90	0	100	750	68.1818	5	6	7	6	5	4	33	5.5	1	2	1	2	2	1	1	2	1	2	1	1	1	22.6	1
3	1	1	2	2	2	1	1	1	7	2	12.1	0	4	60	50	70	50	60	70	50	60	50	60	60	640	58.1818	3	4	5	4	5	3	24	4	2	1	2	2	1	2	2	1	2	1	2	1	2	27.6	1
3	1	1	2	2	2	2	2	1	3	2	6.2	1	4	100	100	90	90	90	90	0	90	100	0	100	850	77.2727	7	7	6	7	6	6	39	6.5	4	4	3	3	4	4	4	3	4	4	3	4	3	75	2
3	1	1	2	2	2	2	2	1	10	2	6.2	0	2	80	80	70	30	0	30	80	90	80	0	0	540	49.0909	3	3	4	4	4	3	21	3.5	4	4	4	3	3	4	4	4	4	4	4	2	4	77.7	2
3	2	1	2	2	2	2	2	1	3	2	6.7	0	3	60	70	50	80	70	50	70	80	60	70	80	740	67.2727	5	6	5	6	5	4	31	5.16667	3	4	3	4	4	3	4	4	3	3	4	3	4	72.5	2
3	2	1	2	2	2	3	2	1	6	2	6.9	0	4	0	50	50	90	80	50	50	50	80	90	90	680	61.8182	5	6	6	3	4	5	29	4.83333	4	3	4	2	4	3	4	4	3	4	4	3	4	72.5	2
3	1	1	2	3	1	2	2	1	3	2	7	0	4	90	100	90	0	80	90	80	90	70	90	80	860	78.1818	5	6	6	5	6	7	35	5.83333	3	3	3	3	4	3	4	3	2	4	3	3	4	63.1	2
3	1	1	2	2	2	2	2	1	10	2	7	0	3	50	50	40	0	0	50	60	50	50	0	90	440	40	4	6	6	4	5	4	29	4.83333	4	3	4	4	4	3	4	3	4	3	4	3	3	72.5	2
3	1	1	2	2	2	1	2	1	3	3	7.4	1	3	90	60	60	80	80	70	80	90	50	60	50	770	70	6	6	6	4	6	6	34	5.66667	3	4	3	4	2	2	3	4	3	4	2	3	3	58.1	2
3	1	1	2	1	1	2	1	1	10	2	7.5	0	3	50	60	80	40	80	80	70	30	20	20	50	580	52.7273	7	6	6	5	6	6	36	6	3	4	4	3	4	2	3	4	3	4	3	3	3	65.5	2
3	2	1	2	2	2	2	2	1	3	2	7.8	1	3	90	90	90	100	90	80	0	80	90	0	80	790	71.8182	5	5	6	7	7	6	36	6	3	3	4	4	3	3	3	4	4	3	4	3	3	67.8	2
3	1	3	1	2	2	2	2	1	20	3	7.8	0	4	100	70	80	50	90	90	80	60	60	0	90	770	70	7	6	7	7	5	6	38	6.33333	4	3	3	3	2	3	3	3	3	4	4	4	4	65.5	2
3	2	1	2	2	2	3	2	1	18	2	7.8	0	4	90	90	80	70	70	90	90	90	80	80	70	900	81.8182	7	7	6	6	6	7	39	6.5	4	3	3	3	4	4	3	3	3	3	3	3	3	63.1	2
3	1	1	2	2	2	2	2	1	4	2	9	0	4	70	80	70	50	10	80	70	80	80	0	80	670	60.9091	6	6	5	6	5	7	35	5.83333	3	3	4	2	3	3	3	3	2	3	3	2	3	51	1
3	2	1	2	2	2	3	1	1	11	3	10	0	2	60	90	70	0	80	70	60	80	90	20	30	650	59.0909	7	6	5	7	5	6	36	6	3	4	3	2	3	2	2	3	4	1	2	3	2	45.3	1
3	1	3	1	2	2	2	1	1	3	2	10.6	0	2	50	80	60	30	40	70	50	70	60	30	60	600	54.5455	7	5	4	3	5	6	30	5	3	4	3	1	3	1	2	1	2	3	3	4	4	42.2	1
3	1	1	2	2	2	2	1	1	3	2	11	0	6	60	80	60	70	50	80	70	60	70	80	80	760	69.0909	5	5	4	6	4	6	30	5	3	2	2	3	3	2	3	3	2	3	3	2	2	43.7	1
3	1	1	2	2	2	2	1	1	8	1	5.8	1	2	60	70	70	70	30	70	70	60	70	30	70	670	60.9091	5	5	5	6	7	7	35	5.83333	4	3	4	3	3	4	4	3	3	4	3	4	3	70.2	2
3	1	1	2	3	1	2	1	1	3	3	6.2	1	3	100	100	80	50	100	80	100	90	70	0	0	770	70	4	7	7	4	6	7	35	5.83333	3	4	4	4	3	4	3	3	3	3	3	3	3	65.5	2
3	2	1	2	2	2	3	2	1	3	2	6.2	0	4	80	70	80	20	70	60	80	60	60	70	80	730	66.3636	2	4	3	3	2	2	16	2.66667	3	4	4	4	3	3	3	4	2	3	3	2	3	60.6	2
3	1	1	2	2	2	2	1	1	14	3	6.9	0	3	50	50	40	40	30	60	50	40	40	30	50	480	43.6364	5	5	6	3	5	5	29	4.83333	3	4	3	4	4	3	3	3	4	3	3	3	2	63.1	2
3	1	3	1	2	2	2	2	1	16	2	6.9	0	3	40	90	100	100	0	60	100	100	100	100	0	790	71.8182	7	7	7	5	6	6	38	6.33333	3	4	3	4	4	2	4	4	1	4	4	4	3	67.8	2
3	2	1	2	2	2	2	2	1	3	2	7.8	0	3	60	60	60	60	50	70	70	60	70	60	70	690	62.7273	6	5	5	6	6	6	34	5.66667	3	3	4	3	3	3	4	4	3	4	3	4	4	70.2	2
3	1	1	2	2	2	2	1	1	8	3	7.9	0	4	80	80	80	60	90	50	80	80	80	80	80	840	76.3636	5	5	5	6	5	6	32	5.33333	4	3	4	1	3	4	4	3	2	4	3	4	4	65.5	2
3	2	1	2	2	2	2	2	1	15	3	8.2	0	4	60	70	60	60	70	70	70	80	80	80	80	780	70.9091	7	7	6	7	6	7	40	6.66667	3	2	3	4	3	2	3	4	3	4	3	4	3	60.6	2
3	1	3	1	2	2	2	1	1	3	2	10.7	0	3	80	90	0	60	0	0	90	50	90	90	90	640	58.1818	6	6	7	6	7	7	39	6.5	1	3	1	1	2	4	1	1	4	1	1	1	2	30.4	1
3	1	1	2	2	2	2	1	1	5	2	10.9	0	3	70	80	80	10	0	30	10	20	0	0	80	380	34.5455	1	2	1	2	4	2	12	2	3	3	3	3	3	3	3	3	2	2	2	2	2	45.3	1
3	1	1	2	2	2	3	2	2	22	3	12	0	3	60	50	50	60	50	60	70	50	70	50	90	660	60	6	5	5	6	7	6	35	5.83333	3	4	2	4	3	3	2	4	4	2	3	2	2	53.2	1
3	1	3	1	2	2	1	1	1	4	3	13.1	0	3	70	70	80	70	80	70	70	80	70	70	70	800	72.7273	5	7	6	5	6	5	34	5.66667	1	2	2	1	2	2	1	2	1	2	1	2	1	26.1	1
3	1	1	2	2	2	2	1	1	14	2	6.8	0	3	80	70	80	80	70	80	70	70	80	70	80	830	75.4545	5	4	4	5	6	6	30	5	4	3	3	3	4	3	4	3	3	3	3	3	4	65.5	2
3	1	1	2	3	1	2	2	1	3	2	7	0	5	60	60	50	70	70	70	60	60	80	80	80	740	67.2727	4	4	4	6	7	7	32	5.33333	3	3	3	3	4	3	3	3	4	3	3	4	4	65.5	2
3	1	1	2	2	2	2	1	1	3	2	7.2	0	4	90	80	80	90	90	80	80	90	90	90	80	940	85.4545	7	6	6	7	7	6	39	6.5	3	3	4	3	3	3	3	3	3	3	3	3	4	60.6	2
3	1	1	2	2	2	2	2	1	6	3	7.9	0	3	70	70	80	70	40	80	70	80	80	70	60	770	70	6	6	7	7	5	7	38	6.33333	3	3	3	3	4	4	4	3	3	3	3	3	3	63.1	2
3	2	1	2	2	2	3	2	1	6	3	8	1	4	80	80	80	80	80	80	90	90	80	70	80	890	80.9091	7	6	6	6	6	7	38	6.33333	3	3	3	4	3	4	4	4	4	3	3	3	3	67.8	2
3	1	1	2	2	2	2	1	1	3	2	8.2	0	3	50	60	70	60	0	60	70	80	70	40	60	620	56.3636	6	5	6	7	6	7	37	6.16667	3	4	3	3	4	3	3	3	4	2	3	4	3	63.1	2
3	1	1	2	2	2	3	2	1	3	2	8.3	0	2	70	90	50	70	80	80	90	80	80	60	90	840	76.3636	7	6	7	5	6	7	38	6.33333	4	4	4	3	3	4	3	3	2	3	2	2	4	60.6	2
3	2	1	2	2	2	2	1	1	7	2	8.8	0	4	80	100	80	90	80	80	80	90	80	90	90	940	85.4545	7	7	7	6	6	6	39	6.5	3	3	2	1	4	3	3	3	4	3	3	3	3	53.2	1
3	2	1	2	2	2	3	2	1	17	2	9.4	0	4	50	60	60	70	70	60	70	70	60	70	60	700	63.6364	5	4	4	5	5	4	27	4.5	3	3	3	3	3	2	3	3	2	3	3	3	3	51	1
3	2	1	2	2	2	3	2	1	6	2	9.7	0	4	90	90	70	70	80	30	40	30	30	80	30	640	58.1818	3	2	2	2	3	3	15	2.5	3	3	3	2	2	3	3	3	3	3	3	3	3	51	1
3	2	1	2	2	2	3	2	1	5	2	10.1	0	3	70	60	80	60	70	80	70	70	80	70	60	770	70	6	5	5	6	6	6	34	5.66667	3	3	3	2	3	2	3	3	2	3	2	3	2	45.3	1
3	1	1	2	2	2	1	1	1	14	2	10.7	1	4	50	50	50	50	50	50	50	80	80	80	70	660	60	2	4	1	1	3	1	12	2	2	3	2	1	2	3	2	2	1	2	3	3	3	38.1	1
3	1	1	2	2	2	2	1	1	4	2	11.3	0	4	60	70	80	60	70	80	60	70	80	70	80	780	70.9091	4	5	6	4	5	6	30	5	1	1	2	2	1	1	2	2	2	1	1	2	2	26.1	1
3	2	1	2	2	2	3	2	1	5	2	11.8	0	4	70	60	70	80	60	70	70	70	80	20	50	700	63.6364	6	5	6	5	6	7	35	5.83333	3	3	3	4	2	2	2	3	3	2	3	3	2	47	1
3	1	1	2	2	2	2	1	1	3	2	12.7	0	4	60	70	50	0	0	40	50	30	40	30	0	370	33.6364	5	5	6	6	6	5	33	5.5	2	2	2	1	2	2	3	3	2	2	2	2	2	35.5	1
3	1	1	2	2	2	2	1	1	3	2	6.7	0	3	100	100	100	50	50	100	50	50	50	50	50	750	68.1818	7	6	7	6	3	7	36	6	4	4	4	4	4	3	3	3	4	4	3	3	4	75	2
3	1	1	2	2	2	3	2	2	3	2	7.1	0	4	80	90	70	60	40	80	90	90	90	30	80	800	72.7273	7	6	6	6	5	5	35	5.83333	3	4	4	3	3	4	3	3	3	3	4	3	3	65.5	2
3	2	1	2	2	2	3	1	1	3	2	7.3	0	2	80	90	70	70	50	60	70	60	70	40	50	710	64.5455	7	5	6	5	6	5	34	5.66667	3	4	3	4	3	4	3	4	3	2	3	4	3	65.5	2
3	1	1	2	2	2	2	1	1	16	3	7.8	0	4	50	60	50	40	50	60	60	40	70	0	50	530	48.1818	5	4	6	5	3	3	26	4.33333	3	4	3	2	4	4	4	4	2	3	2	2	2	55.6	2
3	2	1	2	2	2	2	2	1	4	1	8.9	0	2	90	80	90	80	80	90	90	80	80	80	70	910	82.7273	7	7	6	6	7	6	39	6.5	3	3	4	3	3	2	3	3	2	4	2	3	3	53.2	1
3	1	3	1	3	1	2	2	1	20	3	10	0	3	70	80	90	70	90	80	90	80	70	90	80	890	80.9091	7	7	6	5	6	7	38	6.33333	3	2	3	3	2	3	3	2	3	3	2	3	3	47	1
3	2	1	2	2	2	2	2	1	20	3	10.8	0	12	90	90	0	100	0	80	50	80	90	70	90	740	67.2727	5	5	4	5	5	5	29	4.83333	2	3	3	3	3	3	3	3	3	2	3	2	2	47	1
3	1	1	2	2	2	2	1	1	3	2	11.2	0	3	70	70	40	80	40	80	80	70	80	70	70	750	68.1818	5	5	6	5	6	6	33	5.5	1	2	2	2	1	2	1	1	2	1	2	2	2	27.6	1
3	1	1	2	2	2	2	1	1	10	3	11.3	0	4	90	70	100	90	90	70	80	80	100	90	80	940	85.4545	6	7	6	4	7	3	33	5.5	1	2	2	1	2	2	1	1	2	1	2	1	1	24.4	1
3	2	1	2	2	2	3	2	1	6	2	11.8	0	6	80	80	70	60	40	50	70	50	50	40	60	650	59.0909	6	6	7	4	5	5	33	5.5	3	2	3	4	3	2	3	3	2	3	3	2	2	47	1
3	1	1	2	2	2	2	1	1	22	3	12.2	0	4	50	50	60	50	0	70	20	10	10	0	10	330	30	6	6	6	5	5	4	32	5.33333	2	3	3	3	3	3	3	3	3	2	3	2	3	49	1
3	1	1	2	2	2	2	2	1	3	3	12.7	1	4	70	60	50	60	40	50	40	70	70	80	50	640	58.1818	5	6	7	7	5	6	36	6	1	2	2	1	1	1	1	2	1	2	1	2	2	24.4	1
3	1	1	2	3	1	2	1	1	3	2	6	0	2	30	80	80	90	60	80	90	80	90	90	50	820	74.5455	7	7	7	7	7	4	39	6.5	4	4	4	4	3	2	4	3	3	4	3	3	2	65.5	2
3	2	1	2	2	2	3	2	1	6	2	6.4	0	4	50	70	70	40	40	60	70	70	70	30	40	610	55.4545	5	5	5	4	6	4	29	4.83333	4	4	3	3	3	4	4	3	3	3	3	3	3	65.5	2
3	2	3	1	2	2	3	2	1	3	1	6.5	0	4	90	90	80	80	80	90	90	90	70	0	100	860	78.1818	7	7	6	7	6	7	40	6.66667	4	4	4	3	3	4	4	3	3	4	3	3	4	72.5	2
3	1	2	1	2	2	2	2	1	3	2	7	0	2	50	60	70	70	50	60	70	50	60	50	50	640	58.1818	4	4	5	6	4	4	27	4.5	3	3	3	4	4	3	3	3	3	3	3	3	4	63.1	2
3	1	1	2	2	2	3	2	1	3	3	7.2	1	4	60	70	70	70	40	60	70	70	60	40	60	670	60.9091	6	6	6	7	7	6	38	6.33333	3	3	4	4	3	4	3	3	3	4	3	3	3	65.5	2
3	2	1	2	2	2	3	1	1	9	2	7.3	0	4	80	80	70	70	50	70	80	70	70	50	50	740	67.2727	5	5	6	6	5	5	32	5.33333	4	4	3	3	3	3	3	3	3	3	3	3	4	63.1	2
3	2	1	2	2	2	3	2	1	10	3	7.5	0	3	70	60	70	80	70	80	90	80	70	80	80	830	75.4545	5	5	6	6	5	6	33	5.5	4	4	3	4	4	4	3	4	4	3	4	3	4	77.7	2
3	2	1	2	2	2	3	2	1	4	2	7.5	0	2	80	70	70	60	50	80	80	70	60	50	90	760	69.0909	7	6	5	7	7	7	39	6.5	3	4	4	2	3	4	2	4	4	2	4	2	1	55.6	2
3	2	1	2	2	2	2	2	1	3	2	7.8	0	2	40	50	50	70	40	50	30	50	40	60	60	540	49.0909	5	7	4	6	3	2	27	4.5	3	4	2	3	4	2	4	3	4	2	3	2	4	58.1	2
3	1	1	2	2	2	2	2	1	25	3	12.5	0	4	60	60	60	60	70	70	70	70	70	50	50	690	62.7273	5	5	4	4	4	5	27	4.5	2	2	3	3	4	4	2	3	3	2	3	3	2	48.9	1
3	2	1	2	2	2	3	2	1	3	2	5.7	0	1	60	70	80	70	80	70	80	70	80	70	80	810	73.6364	6	5	6	6	7	6	36	6	3	4	3	4	3	4	3	4	3	4	3	4	3	70.2	2
3	1	1	2	2	2	2	1	1	3	2	6.5	0	3	100	100	100	100	100	90	80	100	100	100	100	1070	97.2727	6	6	7	5	7	7	38	6.33333	4	4	4	4	2	4	4	4	3	4	4	4	3	77.7	2
3	2	1	2	2	2	2	2	1	5	2	6.5	1	3	70	70	80	80	70	90	60	70	80	0	80	750	68.1818	5	6	7	7	5	7	37	6.16667	3	3	4	3	4	3	3	4	4	4	3	3	4	70.2	2
3	1	1	2	2	2	2	2	1	4	2	6.5	0	4	60	70	80	90	50	70	80	90	80	60	70	800	72.7273	6	7	6	7	5	7	38	6.33333	3	4	3	4	3	4	3	4	4	3	4	3	4	72.5	2
3	1	1	2	2	2	2	2	1	8	2	6.6	0	2	60	80	70	90	30	80	80	80	80	0	0	650	59.0909	3	4	3	4	4	4	22	3.66667	4	4	4	4	4	3	3	4	3	4	4	3	4	77.7	2
3	1	1	2	2	2	2	1	1	5	2	6.8	0	2	50	60	80	50	40	50	70	50	60	40	50	600	54.5455	6	5	6	5	7	6	35	5.83333	4	3	4	3	4	3	4	3	4	3	4	3	4	70.2	2
3	2	1	2	2	2	3	2	1	3	1	6.8	0	2	90	100	90	100	100	90	100	90	100	90	90	1040	94.5455	7	6	6	7	7	7	40	6.66667	4	4	3	3	4	3	3	4	4	3	4	4	4	75	2
3	2	1	2	2	2	2	1	1	15	2	6.8	0	5	100	100	90	0	0	90	80	80	0	0	90	630	57.2727	7	7	7	7	7	7	42	7	4	4	4	4	4	4	4	4	4	4	4	3	3	84.8	2
3	2	1	2	2	2	2	2	1	3	3	7.2	0	4	60	50	50	60	50	50	50	50	50	50	50	570	51.8182	6	6	5	5	5	5	32	5.33333	3	4	3	3	3	3	3	3	3	3	4	4	3	63.1	2
3	2	1	2	2	2	3	2	1	3	2	7.2	0	3	80	80	80	90	90	70	70	70	80	40	90	840	76.3636	5	5	6	6	5	5	32	5.33333	3	3	4	4	3	3	4	4	4	3	2	3	2	63.1	2
3	1	1	2	2	2	2	1	1	4	3	7.4	1	3	80	80	80	90	80	70	70	70	80	0	90	790	71.8182	6	6	5	5	5	6	33	5.5	3	3	4	3	3	3	4	3	3	4	4	3	3	65.5	2
3	2	1	2	2	2	2	2	1	3	2	7.8	1	3	80	80	70	70	80	80	60	80	80	0	70	750	68.1818	6	6	5	4	5	5	31	5.16667	3	3	3	3	3	2	4	4	4	3	3	3	3	60.6	2
3	1	1	2	3	1	3	1	1	7	2	7.8	0	3	90	100	100	100	80	90	100	100	70	70	80	980	89.0909	6	7	7	6	7	7	40	6.66667	4	4	4	4	3	3	3	3	2	4	3	3	3	65.5	2
3	1	1	2	2	2	3	2	1	13	3	7.9	0	3	80	80	70	80	70	80	80	80	70	0	80	770	70	4	3	4	4	4	4	23	3.83333	3	3	4	3	4	3	3	4	3	4	3	3	3	65.5	2
3	1	1	2	2	2	2	2	1	3	2	7.9	0	2	90	80	90	100	80	90	100	100	100	100	90	1020	92.7273	7	7	7	6	7	6	40	6.66667	4	4	3	3	4	2	3	3	2	3	4	3	4	63.1	2
3	2	1	2	2	2	2	2	1	5	2	7.9	0	2	70	90	80	70	60	70	80	90	80	70	60	820	74.5455	5	6	7	6	5	6	35	5.83333	3	4	3	4	3	4	3	4	3	4	3	4	3	70.2	2
3	2	3	1	2	2	2	2	1	5	2	10.6	0	4	100	50	50	50	0	70	80	100	90	90	0	680	61.8182	7	7	6	6	7	6	39	6.5	2	2	2	1	2	2	3	3	2	2	3	2	2	36.8	1
3	2	1	2	2	2	2	2	1	3	2	10.7	0	4	70	70	80	60	80	70	50	60	80	80	80	780	70.9091	5	5	4	5	5	6	30	5	2	3	2	4	3	3	3	3	3	3	3	3	3	53.2	1
3	1	1	2	2	2	3	2	1	4	3	11.1	0	4	80	90	90	90	20	90	90	90	90	20	90	840	76.3636	5	5	5	6	6	7	34	5.66667	3	3	2	2	3	2	2	3	3	3	2	2	3	43.7	1
3	1	1	2	2	2	3	2	1	5	2	6.1	0	2	80	80	70	90	80	60	70	90	90	90	80	880	80	4	4	4	1	5	1	19	3.16667	4	3	3	4	4	3	3	3	4	4	4	3	3	70.2	2
3	1	1	2	2	2	3	2	1	3	2	6.6	0	3	30	50	60	30	30	40	40	40	50	40	40	450	40.9091	4	4	5	5	4	4	26	4.33333	3	4	4	3	4	3	3	4	4	4	4	4	4	77.7	2
3	2	1	2	2	2	3	1	1	3	1	6.8	0	2	70	80	80	60	50	60	60	70	60	40	50	680	61.8182	4	5	6	5	4	5	29	4.83333	3	4	3	4	3	4	3	4	3	4	3	4	3	70.2	2
3	1	1	2	2	2	3	2	1	5	3	6.9	0	4	80	90	100	70	80	80	90	90	90	60	60	890	80.9091	6	7	6	6	6	7	38	6.33333	4	4	3	3	4	4	4	4	3	4	4	3	4	77.7	2
3	2	3	1	2	2	2	2	1	3	2	6.9	0	2	60	80	70	90	70	90	70	90	80	90	80	870	79.0909	7	6	7	6	7	6	39	6.5	3	4	3	2	4	3	3	4	3	4	3	4	3	65.5	2
3	1	1	2	2	2	2	1	1	12	2	7.8	0	2	90	100	100	100	0	100	100	100	60	0	100	850	77.2727	4	7	4	7	7	5	34	5.66667	3	3	3	3	3	3	4	4	3	4	3	3	3	63.1	2
3	1	1	2	2	2	3	2	1	16	3	8	0	6	100	100	100	80	80	100	100	100	100	80	80	1020	92.7273	7	7	7	7	7	6	41	6.83333	3	3	4	3	3	3	2	3	3	3	4	3	2	55.6	2
3	2	1	2	2	2	3	2	1	6	3	8.6	0	2	80	90	90	80	80	80	90	90	90	80	80	930	84.5455	6	7	6	7	7	7	40	6.66667	3	3	2	3	3	3	4	3	2	3	4	3	2	53.2	1
3	2	1	2	2	2	3	2	1	7	2	9.8	0	3	60	70	70	70	60	70	70	70	70	70	70	750	68.1818	6	5	5	6	6	6	34	5.66667	1	3	2	3	2	3	2	3	3	3	3	3	3	45.3	1
3	1	1	2	2	2	2	2	1	3	2	10.7	0	4	60	80	70	80	60	70	0	70	80	0	80	650	59.0909	5	6	5	4	6	5	31	5.16667	2	1	2	2	1	2	1	3	2	3	2	1	3	33	1
3	1	1	2	2	2	3	2	1	6	2	11.3	0	6	40	50	60	50	60	50	50	50	50	40	40	540	49.0909	5	5	5	6	6	5	32	5.33333	3	2	3	2	3	3	3	4	2	2	2	3	2	45.3	1
3	1	1	2	2	2	2	2	1	3	3	11.9	0	4	40	50	50	40	40	30	0	30	40	0	30	350	31.8182	4	4	3	3	4	5	23	3.83333	2	2	3	2	2	3	3	3	2	2	2	2	2	39.4	1
3	2	1	2	2	2	2	2	1	13	3	12.3	0	2	50	70	80	70	30	80	60	80	80	70	80	750	68.1818	5	5	4	4	5	5	28	4.66667	3	2	3	2	3	3	3	3	2	2	4	3	2	47	1
3	2	1	2	2	2	2	2	1	6	3	6.5	0	3	60	50	60	70	70	80	80	80	80	80	70	780	70.9091	4	4	4	4	5	5	26	4.33333	4	4	4	3	3	3	3	4	4	3	3	4	4	72.5	2
3	1	1	2	3	1	2	2	1	3	1	6.6	0	3	80	80	90	90	90	80	90	90	90	90	90	960	87.2727	7	6	6	7	7	6	39	6.5	4	4	3	4	4	3	4	4	4	3	3	4	4	77.7	2
3	2	1	2	2	2	2	2	1	5	2	6.7	0	3	70	90	90	70	70	80	80	90	80	50	90	860	78.1818	7	7	7	7	7	7	42	7	3	3	3	4	4	4	3	4	4	4	3	3	3	70.2	2
3	1	1	2	2	2	2	1	1	3	2	6.8	0	2	50	90	80	30	40	50	60	60	50	20	50	580	52.7273	6	7	6	6	6	6	37	6.16667	2	3	3	3	3	4	3	3	4	4	4	2	2	58.1	2
3	1	1	2	2	2	2	1	1	5	3	7	0	3	80	50	60	40	50	70	40	60	50	40	0	540	49.0909	7	6	6	5	4	6	34	5.66667	3	3	4	3	4	3	4	4	3	3	3	3	3	65.5	2
3	2	1	2	3	1	2	2	1	10	3	8	0	5	80	60	90	70	80	80	80	90	80	30	50	790	71.8182	5	5	4	4	4	5	27	4.5	4	3	3	4	3	4	3	4	3	3	3	3	3	67.8	2
3	1	1	2	2	2	2	1	1	6	3	9.2	0	4	50	60	70	70	60	80	50	70	50	40	80	680	61.8182	6	6	4	4	5	7	32	5.33333	2	3	2	4	2	2	3	2	2	2	2	3	2	40.7	1
3	1	1	2	2	2	2	1	1	7	2	9.6	0	3	30	10	40	0	60	20	30	10	50	10	10	270	24.5455	6	4	3	3	2	4	22	3.66667	3	4	3	1	3	3	1	4	3	4	3	4	1	51	1
3	2	3	1	2	2	2	2	1	5	2	10.6	0	4	90	80	70	80	70	70	80	70	90	70	80	850	77.2727	5	6	6	5	5	6	33	5.5	2	1	2	2	1	2	2	1	2	2	1	1	2	27.6	1
3	1	1	2	2	2	2	1	1	4	2	11.1	0	3	50	50	60	50	50	50	60	50	50	50	50	570	51.8182	3	4	3	3	3	3	19	3.16667	2	3	3	2	2	3	2	3	3	2	2	2	3	42.2	1
2	1	1	2	2	2	2	1	1	3	3	6.2	1	4	100	90	100	100	90	100	90	100	100	90	100	1060	96.3636	7	7	7	7	6	7	41	6.83333	4	3	4	3	4	3	4	3	4	3	4	3	4	72.5	2
2	2	1	2	2	2	2	2	1	3	2	6.7	1	2	70	80	90	80	90	70	90	90	60	90	60	870	79.0909	5	7	7	6	6	4	35	5.83333	3	4	4	4	3	4	3	3	3	4	2	3	3	65.5	2
2	1	1	2	2	2	2	2	1	3	2	6.9	0	3	70	70	70	50	50	70	70	70	70	50	50	690	62.7273	4	4	4	5	4	4	25	4.16667	3	3	3	4	4	4	3	4	3	3	3	3	3	65.5	2
2	1	1	2	2	2	3	2	1	9	3	6.9	0	6	60	60	70	70	60	70	70	70	60	40	40	670	60.9091	6	7	6	6	6	5	36	6	4	4	3	4	4	4	3	4	4	3	4	3	3	75	2
2	2	1	2	2	2	2	1	1	3	2	7.2	0	3	90	100	70	100	0	100	90	90	80	100	90	910	82.7273	7	6	7	7	6	7	40	6.66667	4	3	4	4	4	3	4	4	3	4	2	4	3	72.5	2
2	2	1	2	2	2	3	2	1	11	2	7.8	0	2	70	60	50	50	50	60	60	70	70	60	60	660	60	6	6	5	5	6	6	34	5.66667	3	4	3	4	3	4	4	4	3	3	2	2	3	63.1	2
2	1	1	2	2	2	2	1	1	5	2	8.4	0	3	70	70	70	60	60	80	60	60	70	70	70	740	67.2727	5	5	5	6	6	6	33	5.5	3	3	3	4	4	4	3	2	2	2	3	3	4	58.1	2
2	1	1	2	2	2	2	2	1	3	2	8.4	0	4	60	70	80	70	60	80	60	80	70	60	70	760	69.0909	5	6	6	5	6	7	35	5.83333	3	4	3	3	2	3	4	2	3	2	3	4	3	55.6	2
2	2	1	2	2	2	3	2	1	10	3	10.5	0	3	60	50	50	30	80	40	30	90	90	20	20	560	50.9091	7	7	6	6	7	7	40	6.66667	2	2	2	2	2	4	3	3	3	3	3	2	3	45.3	1
2	1	1	2	2	2	2	2	1	12	3	12.1	0	4	90	90	90	80	80	80	90	90	90	90	90	960	87.2727	7	7	7	6	7	6	40	6.66667	3	2	3	2	3	3	2	3	3	3	3	2	2	45.3	1
2	1	1	2	2	2	3	2	1	3	2	6.5	0	4	0	80	90	80	0	70	70	10	60	0	0	460	41.8182	6	7	3	7	6	7	36	6	3	4	3	4	3	4	2	3	3	3	4	2	2	58.1	2
2	1	1	2	2	2	3	2	1	6	3	6.5	0	3	80	80	100	100	50	90	90	100	90	50	90	920	83.6364	7	6	7	6	5	7	38	6.33333	4	3	4	4	3	4	4	3	3	4	4	4	4	77.7	2
2	1	1	2	2	2	2	2	1	12	3	6.6	0	2	70	90	80	70	70	70	30	70	70	60	70	750	68.1818	6	6	6	6	6	6	36	6	4	4	4	3	4	3	4	4	4	4	3	3	3	75	2
2	2	1	2	2	2	3	2	1	3	2	6.6	0	4	70	80	70	70	80	70	60	70	70	60	60	760	69.0909	5	6	5	6	5	6	33	5.5	3	4	3	4	4	4	3	4	4	3	3	3	4	72.5	2
2	1	1	2	2	2	2	2	1	3	1	6.8	1	3	70	80	80	80	0	70	80	80	80	0	0	620	56.3636	5	6	5	5	5	5	31	5.16667	3	4	4	3	3	4	2	2	3	3	4	2	3	58.1	2
2	1	1	2	2	2	2	2	1	4	3	6.8	0	4	0	90	70	80	80	80	80	90	80	70	90	810	73.6364	7	7	5	4	7	7	37	6.16667	4	4	4	3	3	2	4	3	2	3	4	2	4	63.1	2
2	1	1	2	2	2	2	1	1	7	2	7	0	3	70	90	80	70	90	90	90	90	90	90	90	940	85.4545	6	6	4	5	6	5	32	5.33333	4	3	4	4	4	4	3	4	4	3	3	3	3	72.5	2
2	1	1	2	2	2	2	2	1	4	2	7.4	0	4	90	90	90	80	80	80	80	80	80	80	80	910	82.7273	5	6	5	6	5	6	33	5.5	3	4	3	4	4	4	3	3	3	2	3	3	3	63.1	2
2	2	1	2	2	2	2	2	1	6	2	7.8	1	3	90	80	80	90	70	90	80	80	80	80	80	900	81.8182	5	6	6	6	6	5	34	5.66667	3	4	4	3	3	4	3	4	4	4	3	3	3	70.2	2
2	1	1	2	2	2	3	1	1	5	3	9.9	0	3	0	90	50	70	0	30	50	70	70	0	0	430	39.0909	7	5	7	5	7	3	34	5.66667	3	2	3	3	3	3	3	3	3	3	3	2	2	48.9	1
2	2	1	2	2	2	3	2	1	3	3	6.9	0	4	80	100	90	90	80	100	90	90	80	60	70	930	84.5455	6	5	6	7	7	6	37	6.16667	3	3	2	4	3	4	3	4	3	3	3	3	3	60.6	2
2	2	1	2	2	2	2	2	1	3	3	7.8	0	4	60	70	60	70	80	70	80	80	60	80	70	780	70.9091	4	5	6	5	4	5	29	4.83333	4	3	3	4	4	3	2	4	3	3	4	4	2	65.5	2
2	2	1	2	2	2	2	2	1	3	3	12.4	0	6	90	90	80	100	70	80	90	90	80	80	100	950	86.3636	5	6	5	6	6	5	33	5.5	1	2	2	2	2	1	1	2	2	2	1	1	1	26.1	1
2	1	1	2	2	2	3	2	1	6	3	6.1	0	3	90	100	80	80	80	90	90	80	80	90	90	950	86.3636	7	7	6	7	6	7	40	6.66667	4	4	3	4	4	3	3	3	4	4	3	3	4	72.5	2
2	1	1	2	2	2	3	1	1	4	2	6.5	0	3	50	60	70	70	60	70	80	70	70	10	50	660	60	6	6	6	6	5	5	34	5.66667	4	4	3	4	3	3	3	4	3	4	2	2	3	63.1	2
2	1	1	2	2	2	2	2	1	4	2	6.6	0	3	60	60	80	80	80	90	90	80	80	90	90	880	80	7	7	5	7	7	7	40	6.66667	3	4	4	4	4	3	3	4	4	4	4	4	4	80.9	2
2	2	1	2	2	2	3	2	1	3	2	6.8	0	4	80	90	100	100	90	90	100	100	100	100	100	1050	95.4545	7	7	7	6	6	7	40	6.66667	3	3	4	4	3	4	4	4	3	4	4	3	4	75	2
2	1	1	2	2	2	2	1	1	9	3	7.4	0	5	50	90	90	90	80	80	70	80	60	70	80	840	76.3636	7	7	6	7	7	7	41	6.83333	3	4	4	4	3	1	3	4	4	4	3	3	4	67.8	2
2	2	1	2	2	2	2	2	1	9	3	10	0	7	70	80	80	90	70	60	80	80	50	0	70	730	66.3636	7	6	6	7	6	6	38	6.33333	3	3	3	4	3	2	2	3	4	3	2	1	2	47	1
2	2	1	2	2	2	2	2	1	5	3	10.5	0	4	50	50	50	50	50	50	50	50	50	40	50	540	49.0909	5	4	5	5	4	5	28	4.66667	2	3	2	1	1	3	2	4	2	2	2	3	2	45.3	1
2	2	1	2	2	2	3	2	1	3	2	11.6	0	3	90	100	90	100	90	100	90	100	90	100	90	1040	94.5455	5	6	7	5	6	5	34	5.66667	1	2	2	2	1	2	1	1	2	2	2	1	2	27.6	1
2	1	3	1	2	2	2	2	1	5	2	12.5	0	4	80	90	60	90	50	90	0	70	70	0	80	680	61.8182	7	6	7	6	7	6	39	6.5	2	1	2	1	1	2	2	1	2	1	1	2	1	24.4	1
2	1	1	2	2	2	2	1	1	3	3	13.5	0	4	70	60	70	60	0	60	70	60	70	0	70	590	53.6364	6	5	6	5	6	5	33	5.5	2	1	1	1	1	2	1	1	1	1	1	1	2	17.9	1
2	1	1	2	2	2	3	2	1	5	3	6.8	0	3	70	70	60	50	90	80	80	90	90	90	90	860	78.1818	5	6	6	6	7	7	37	6.16667	4	4	4	3	4	4	4	4	4	3	4	4	3	80.9	2
2	1	1	2	2	2	2	2	1	3	2	7.8	1	2	80	90	90	90	50	80	90	90	70	0	80	810	73.6364	6	6	6	7	7	6	38	6.33333	3	4	3	4	4	3	3	4	3	3	4	3	3	67.8	2
2	1	1	2	2	2	3	2	1	3	2	6	0	4	60	80	70	60	50	70	70	60	60	50	60	690	62.7273	5	4	5	4	5	4	27	4.5	3	4	3	4	3	3	4	4	3	4	3	3	4	70.2	2
2	2	1	2	2	2	3	2	1	10	3	8	0	4	40	30	40	30	30	40	40	40	40	20	50	400	36.3636	4	4	3	5	4	4	24	4	3	3	2	4	4	4	3	3	3	3	3	3	3	60.6	2
2	2	1	2	2	2	3	2	1	5	2	9.1	0	4	60	70	60	70	60	70	70	60	70	60	70	720	65.4545	6	5	6	5	6	5	33	5.5	1	1	2	2	2	1	2	1	2	2	2	2	1	27.6	1
2	1	1	2	2	2	2	1	1	5	2	9.4	0	4	50	80	30	60	80	40	60	50	40	70	90	650	59.0909	1	1	4	1	1	7	15	2.5	3	1	3	3	3	4	3	2	2	3	3	4	3	51	1
2	2	1	2	2	2	3	2	1	3	2	10.6	0	2	90	100	90	100	90	100	90	100	100	90	100	1050	95.4545	7	6	7	6	7	6	39	6.5	4	2	3	4	3	4	2	4	3	2	3	2	2	53.2	1
2	1	1	2	2	2	1	1	1	3	2	6.5	0	4	90	100	80	90	100	70	80	60	90	50	100	910	82.7273	7	6	5	7	6	7	38	6.33333	3	4	4	4	4	3	3	4	3	4	4	3	4	75	2
2	2	1	2	2	2	2	2	1	3	2	6.6	1	2	100	100	90	100	80	100	100	100	100	80	100	1050	95.4545	7	7	6	6	7	7	40	6.66667	3	4	4	4	4	4	4	4	4	3	3	4	4	80.9	2
2	1	1	2	2	2	3	1	1	8	3	10.1	0	4	50	60	40	40	60	40	0	50	40	70	50	500	45.4545	4	5	4	4	5	6	28	4.66667	3	2	2	3	2	2	2	3	2	3	2	2	3	40.7	1
2	1	1	2	2	2	2	1	1	3	2	11	0	2	60	70	80	70	60	70	80	70	60	70	70	760	69.0909	5	6	7	5	7	5	35	5.83333	2	1	2	1	2	2	2	3	2	1	2	1	2	30.4	1
2	1	1	2	1	1	3	2	1	3	2	6.4	0	5	70	80	70	70	80	70	70	70	80	70	70	800	72.7273	4	4	4	4	5	4	25	4.16667	4	3	4	3	4	4	4	4	4	3	3	3	4	75	2
2	2	1	2	2	2	2	2	1	3	2	7.2	0	2	80	90	80	80	90	90	80	80	80	80	80	910	82.7273	4	5	5	6	6	7	33	5.5	3	3	2	3	3	2	3	4	3	3	3	3	3	53.2	1
2	1	1	2	2	2	2	2	1	5	2	7.6	0	4	80	80	90	70	80	70	80	80	80	70	80	860	78.1818	5	6	5	6	6	6	34	5.66667	3	4	4	3	3	4	3	3	3	4	3	3	4	67.8	2
2	1	2	1	2	2	2	2	1	3	2	8.8	0	3	80	60	60	70	0	50	60	70	80	80	70	680	61.8182	5	5	4	5	5	6	30	5	3	4	3	4	1	2	2	2	3	3	2	2	3	45.3	1
2	2	1	2	2	2	2	2	1	3	2	9.9	1	4	50	40	50	40	50	50	0	40	50	50	40	460	41.8182	4	5	4	4	5	4	26	4.33333	3	3	2	2	3	3	3	2	3	3	2	2	3	45.3	1
2	2	1	2	1	1	2	2	1	4	3	12	0	6	40	30	30	40	50	50	50	50	60	70	70	540	49.0909	4	7	4	7	4	1	27	4.5	3	4	3	3	2	1	2	3	3	2	3	3	4	48.9	1
2	1	1	2	2	2	3	2	1	3	2	7.5	1	2	80	90	90	80	80	80	90	90	80	50	90	900	81.8182	6	7	6	7	7	6	39	6.5	3	4	3	4	4	4	3	4	4	4	3	3	3	72.5	2
2	2	1	2	2	2	3	2	1	8	3	6.7	1	4	70	70	70	70	60	70	70	70	70	60	60	740	67.2727	3	4	4	3	3	3	20	3.33333	3	4	4	4	3	4	4	4	3	4	3	3	4	75	2
2	1	1	2	2	2	3	2	1	3	2	6.7	0	4	80	80	90	80	90	80	80	90	90	70	80	910	82.7273	6	6	6	7	7	7	39	6.5	3	3	3	3	4	4	4	4	4	3	4	3	3	70.2	2
2	2	1	2	2	2	2	1	1	4	2	7.3	1	3	90	90	100	90	90	70	0	60	50	0	50	690	62.7273	6	6	6	6	6	6	36	6	3	3	4	4	3	4	3	3	3	3	4	3	4	65.5	2
2	1	1	2	1	1	3	2	1	3	3	8	1	3	80	90	90	80	70	90	90	90	80	50	70	880	80	7	6	5	5	7	6	36	6	3	3	3	4	4	3	3	4	3	3	3	3	3	63.1	2
2	1	1	2	2	2	2	2	1	3	3	9.8	0	4	80	50	40	70	70	90	70	50	60	60	70	710	64.5455	7	6	7	6	7	7	40	6.66667	2	3	2	3	2	3	2	4	3	2	3	2	2	43.7	1
2	1	1	2	2	2	2	1	1	21	3	11.2	0	4	90	100	90	0	0	90	90	90	90	0	0	640	58.1818	6	7	7	7	6	7	40	6.66667	1	1	2	1	2	1	2	1	1	3	2	2	3	29	1
2	2	1	2	1	1	3	1	1	3	2	14.1	0	3	50	0	40	40	40	70	0	50	60	0	60	410	37.2727	4	4	5	4	6	5	28	4.66667	3	2	2	3	2	2	1	2	2	2	3	3	3	42.2	1
2	1	1	2	1	1	2	1	1	3	3	6.5	1	1	80	80	50	90	40	70	50	30	30	0	60	580	52.7273	6	7	6	5	5	5	34	5.66667	4	3	4	4	3	4	4	4	4	4	4	3	3	77.7	2
2	2	1	2	2	2	2	2	1	3	2	6.7	0	4	70	80	90	80	70	90	80	80	80	60	60	840	76.3636	6	6	5	6	5	6	34	5.66667	4	4	4	4	3	4	3	4	3	4	4	3	3	75	2
2	1	1	2	1	1	2	1	1	3	3	6.8	1	3	100	100	100	60	60	100	100	100	100	40	50	910	82.7273	7	7	7	7	7	7	42	7	4	4	4	4	2	3	4	4	3	4	4	3	3	72.5	2
2	2	1	2	1	1	3	1	1	3	2	6.3	1	2	90	90	80	80	70	80	90	90	60	0	90	820	74.5455	6	6	5	6	5	6	34	5.66667	4	4	3	4	4	3	3	3	4	4	4	4	4	77.7	2
2	1	1	2	2	2	3	1	1	3	2	6.5	0	4	100	90	90	100	10	90	90	80	100	40	40	830	75.4545	7	4	7	6	6	5	35	5.83333	3	3	4	4	4	3	3	4	2	3	3	2	3	60.6	2
2	1	1	2	2	2	2	2	1	4	3	6.8	0	9	50	60	50	60	60	60	60	60	60	10	80	610	55.4545	4	5	6	6	5	6	32	5.33333	3	4	4	4	3	3	4	4	3	4	4	3	4	75	2
2	2	1	2	2	2	3	2	1	3	2	6.3	0	3	60	80	70	80	70	70	70	80	80	60	70	790	71.8182	5	5	6	5	5	6	32	5.33333	3	3	4	4	4	4	4	4	4	4	4	4	4	84.8	2
2	1	1	2	2	2	2	2	1	3	2	6.7	1	3	80	80	80	90	90	80	70	80	90	30	90	860	78.1818	6	6	7	7	6	5	37	6.16667	4	3	3	4	4	3	4	4	4	3	4	4	4	77.7	2
2	1	1	2	2	2	3	2	1	3	2	6.8	1	1	100	90	70	80	60	90	60	100	80	90	90	910	82.7273	7	7	6	6	7	7	40	6.66667	4	4	4	4	3	3	4	4	3	3	3	3	3	70.2	2
2	1	1	2	1	1	3	2	1	16	3	7	0	2	70	80	90	60	60	100	100	90	80	50	100	880	80	5	6	5	5	7	7	35	5.83333	3	4	4	4	3	3	3	4	3	2	4	3	3	65.5	2
2	1	1	2	2	2	2	2	1	3	2	7.5	1	3	70	70	80	80	90	80	90	90	70	0	70	790	71.8182	6	6	5	5	6	6	34	5.66667	3	3	3	3	4	4	4	3	3	3	3	3	4	65.5	2
1	1	1	2	2	2	2	1	1	3	3	6.5	0	4	80	90	80	70	80	90	90	100	80	40	100	900	81.8182	7	5	6	7	7	7	39	6.5	4	4	4	4	3	3	3	4	3	2	3	2	3	63.1	2
1	2	1	2	2	2	3	2	1	5	3	10.2	0	4	60	70	80	60	50	70	80	80	80	50	50	730	66.3636	6	6	5	6	6	7	36	6	2	2	2	3	3	2	3	3	3	3	3	3	3	47	1
1	1	1	2	2	2	2	1	1	3	3	7.6	0	4	70	100	60	90	60	80	70	100	90	60	100	880	80	5	6	7	7	7	6	38	6.33333	3	3	4	4	3	2	3	4	3	4	4	3	2	67.8	2
1	1	1	2	1	1	2	1	1	3	2	12.1	1	3	50	50	60	70	60	60	70	50	60	0	40	570	51.8182	4	4	3	4	5	6	26	4.33333	2	2	2	3	2	2	3	3	2	2	3	3	3	42.2	1
1	1	1	2	1	1	2	1	1	3	2	6.7	1	3	90	90	90	80	80	90	90	70	80	50	90	900	81.8182	5	5	6	6	7	7	36	6	4	4	4	3	3	4	3	4	3	4	4	3	3	72.5	2
